# Supplementary material for: Endosymbionts of Metazoans Dwelling in the PACManus Hydrothermal Vent: Diversity and Potential Adaptive Features Revealed by Genome Analysis
Source: Appl Environ Microbiol. 2020 Oct 15;86(21):e00815-20. doi: 10.1128/AEM.00815-20 (PMC7580541; doi:10.1128/AEM.00815-20)
Supplement: Supplemental file 2 [file AEM.00815-20-sd002.xlsx]

## Sheet: Supplementary_Table_S1
Supplementary Table S1
Summary of metagenome sequencing reads generated for each sample.
#Sample	RawData	RawReads(#)	CleanData	Clean_Q20	Clean_Q30	Clean_GC(%)	Effective(%)
mussel1	56915.6	379437506	56676.6	97.78	95.91	37.06	99.58
mussel2	54426.5	362843544	54304.7	96.84	94.19	36.11	99.776
mussel3	58020.6	386804214	57241.9	97.48	95.13	39.27	98.658
TubeW	11375.6	75,837,500	11315.9	96.87	95.16	52.13	99.475
Snail	11166.5	74,443,308	11098	90.41	81.87	46.2	99.387

## Sheet: Supplementary_Table_S2
Supplementary Tabl S2.
List of reference genome taken from NCBI database for phylogenomic analysis.				List of protein families contained in the single-copy orthologs used for phylogenomic tree construction
Genome	GenBank Acc.			pfam ID
endosymbiont of Escarpia spicata	QFXE00000000			PF01071.19	Phosphoribosylglycinamide synthetase, ATP-grasp (A) domain
endosymbint of Seepiophila jonesi	QFXF00000000			PF01509.18	TruB family pseudouridylate synthase (N terminal domain)
endosymbiont of Lamellibrachia luymesi	QFXD00000000			PF02666.15	Phosphatidylserine decarboxylase
endosymbiont of Escarpia laminata	QGOM00000000			PF03447.16	Homoserine dehydrogenase, NAD binding domain
endosymbiont of Escarpia laminata	QGON00000000			PF07479.14	NAD-dependent glycerol-3-phosphate dehydrogenase C-terminus
endosymbiont of Riftia pachyptila	AFOC00000000			TIGR00171	3-isopropylmalate dehydratase, small subunit
Candidatus Thiodiazotropha endoloripes	LVJZ00000000			TIGR00453	2-C-methyl-D-erythritol 4-phosphate cytidylyltransferase
endosymbiont of Bathymodiolus septemdierum	AP013042			TIGR01072	UDP-N-acetylglucosamine 1-carboxyvinyltransferase
endosymbiont of Bathymodiolus thermophilus	CP024634			TIGR01174	cell division protein FtsA
thiotrophic endosymbiont of Bathymodiolus azoricus	CVUD00000000			TIGR01362	3-deoxy-8-phosphooctulonate synthase
uncultured SUP05 cluster bacterium	ACSG00000000			TIGR01510	pantetheine-phosphate adenylyltransferase
Sulfurovum riftiae	LNKT00000000
Sulfurovum lithotrophicum	CP011308
Sulfurimonas honkongensis	AUPZ00000000
Sulfurimonas denitrificans	CP000153
Sulfurimonas autotrophica	CP002205
Sulfurimonas gotlandica	GCA000242915
Endosymbiont of Galathealinum brachiosum	GCA003349885
endosymbiont of paraescarpia echinospica	GCA008642435
Endosymbiont of Alviniconcha boucheti	6666666.293768*
Endosymbiont of Alviniconcha kojimai	6666666.293769*
endosymbiont of Alviniconcha strummeri	6666666.293770*
ectosymbiont of Rimicartis exoculata RIM1 and RIM2 were assembled from rawdata from BioProject PRJNA479708 in this study.
ectosymbiont of Alvinella pompejana ALV1 and ALV2 were assembled from rawdata derived from BioProject PRJNA502673 in this study.
*Genome IDs available on RAST server (http://rast.theseed.org/) (Beinart et al., 2019).

## Sheet: Supplemetary_Table_S3
Supplementary Table S3.
Pfam-based comparions of coding genes
List of expanded gene families in ALBOsym1.							List of contracted gene families in ALBOsym1.							List of expanded gene families in ALBOsym2.							List of expanded gene families in ALBOsym3.							List of contracted gene families in ALBOsym3.							List of expaned gene families in ARCOsym.									List of contracted gene families in ARCOsym.
pfamID	Protein name	gene count of pfam domain			p value		pfamID	Protein name	gene count of pfam domain			p value		pfamID	Protein name	gene count of pfam domain			p value		pfamID	Protein name	gene count of pfam domain			p value		pfamID	Protein name	gene count of pfam domain			p value		pfamID	Protein name	gene count of pfam domain					p value		pfamID	Protein name	gene count of pfam domain
		ALBOsym1	ARCOsym	BAMAsym					ALBOsym1	ARCOsym	BAMAsym					ALBOsym2	ARCOsym	BAMAsym					ALBOsym3	ARCOsym	BAMAsym					ALBOsym3	ARCOsym	BAMAsym					ARCOsym	ALBOsym1	ALBOsym2	ALBOsym3	BAMAsym					ARCOsym	ALBOsym1	ALBOsym2	ALBOsym3
PF00486.28	Transcriptional_regulatory_protein,_C_terminal	14	8	0	0.000166246		PF13517.6	Repeat_domain_in_Vibrio,_Colwellia,_Bradyrhizobium_and_Shewanella	0	5	23	0.00148916		PF00226.31	DnaJ_domain	5	2	1	0.0123731		PF00590.20	Tetrapyrrole_(Corrin/Porphyrin)_Methylases	6	2	2	0.00730158		PF13517.6	Repeat_domain_in_Vibrio,_Colwellia,_Bradyrhizobium_and_Shewanella	0	5	23	0.00163899		PF00512.25	His_Kinase_A_(phospho-acceptor)_domain	38	4	3	2	0	1.09182e-10		PF01839.23	FG-GAP_repeat	0	0	0	0
PF02321.18	Outer_membrane_efflux_protein	11	4	3	0.00138485		PF01839.23	FG-GAP_repeat	0	0	26	0.00236879		PF02321.18	Outer_membrane_efflux_protein	7	4	3	0.0144472		PF07661.13	MORN_repeat_variant	3	0	0	0.00864779		PF01839.23	FG-GAP_repeat	0	0	26	0.00258936		PF00072.24	Response_regulator_receiver_domain	89	25	21	14	3	1.73431e-09		PF00353.19	RTX_calcium-binding_nonapeptide_repeat_(4_copies)	0	0	0	0
PF00174.19	Oxidoreductase_molybdopterin_binding_domain	4	0	0	0.00408586		PF00512.25	His_Kinase_A_(phospho-acceptor)_domain	3	38	0	0.0187693		PF03190.15	Protein_of_unknown_function,_DUF255	4	1	1	0.019543		PF00226.31	DnaJ_domain	5	2	1	0.0116794		PF13426.7	PAS_domain	0	26	0	0.00258936		PF13426.7	PAS_domain	26	3	4	0	0	2.66385e-07		PF07603.11	Protein_of_unknown_function_(DUF1566)	0	2	0	1
PF03734.14	L,D-transpeptidase_catalytic_domain	7	3	1	0.00809173		PF00353.19	RTX_calcium-binding_nonapeptide_repeat_(4_copies)	0	0	17	0.0191566		PF00486.28	Transcriptional_regulatory_protein,_C_terminal	7	8	0	0.0222858		PF06429.13	Flagellar_basal_body_rod_FlgEFG_protein_C-terminal	5	4	0	0.0218598		PF00512.25	His_Kinase_A_(phospho-acceptor)_domain	2	38	0	0.00661454		PF00989.25	PAS_fold	29	3	5	2	0	4.82287e-07		PF00884.23	Sulfatase	0	3	1	2
PF13505.6	Outer_membrane_protein_beta-barrel_domain	5	2	0	0.0135459		PF13181.6	Tetratricopeptide_repeat	0	6	9	0.0304929		PF04055.21	Radical_SAM_superfamily	15	20	8	0.0231623		PF00004.29	ATPase_family_associated_with_various_cellular_activities_(AAA)	11	11	8	0.0307576		PF08448.10	PAS_fold	0	20	0	0.0102177		PF08448.10	PAS_fold	20	3	1	0	0	1.31321e-06		PF01106.17	NifU-like_domain	0	3	3	2
PF00596.21	Class_II_Aldolase_and_Adducin_N-terminal_domain	3	0	0	0.0161528		PF13424.6	Tetratricopeptide_repeat	0	6	9	0.0304929		PF00892.20	EamA-like_transporter_family	3	1	0	0.0303667		PF04055.21	Radical_SAM_superfamily	14	20	8	0.0366681		PF00353.19	RTX_calcium-binding_nonapeptide_repeat_(4_copies)	0	0	17	0.0203055		PF00672.25	HAMP_domain	14	0	1	0	1	1.94233e-05		PF02321.18	Outer_membrane_efflux_protein	4	11	7	3
PF00877.19	NlpC/P60_family	3	0	0	0.0161528		PF13431.6	Tetratricopeptide_repeat	0	6	9	0.0304929		PF03486.14	HI0933-like_protein	3	0	1	0.0303667		PF00596.21	Class_II_Aldolase_and_Adducin_N-terminal_domain	2	0	0	0.0421118		PF00672.25	HAMP_domain	0	14	1	0.0321011		PF02518.26	Histidine_kinase-,_DNA_gyrase_B-,_and_HSP90-like_ATPase	59	19	15	11	5	2.42721e-05		PF00115.20	Cytochrome_C_and_Quinol_oxidase_polypeptide_I	1	5	3	2
PF04403.13	Paraquat-inducible_protein_A	3	0	0	0.0161528		PF13414.6	TPR_repeat	0	6	7	0.0485435		PF13353.6	4Fe-4S_single_cluster_domain	3	0	1	0.0303667		PF01152.21	Bacterial-like_globin	2	0	0	0.0421118		PF00989.25	PAS_fold	2	29	0	0.0327292		PF00015.21	Methyl-accepting_chemotaxis_protein_(MCP)_signalling_domain	20	0	3	5	0	7.83909e-05		PF02661.18	Fic/DOC_family	2	5	0	1
PF05045.12	Rhamnan_synthesis_protein_F	3	0	0	0.0161528		PF08448.10	PAS_fold	1	20	0	0.0490947		PF00440.23	Bacterial_regulatory_proteins,_tetR_family	4	3	0	0.0381334		PF01973.18	Protein_of_unknown_function_DUF115	2	0	0	0.0421118		PF00072.24	Response_regulator_receiver_domain	14	89	3	0.0368124		PF01627.23	Hpt_domain	11	0	1	1	0	0.000309392		PF00754.25	F5/8_type_C_domain	0	0	0	0
PF13946.6	Domain_of_unknown_function_(DUF4214)	3	0	0	0.0161528		PF02661.18	Fic/DOC_family	0	2	10	0.0612516		PF00174.19	Oxidoreductase_molybdopterin_binding_domain	2	0	0	0.0432359		PF02169.16	LPP20_lipoprotein	2	0	0	0.0421118		PF08447.12	PAS_fold	1	19	0	0.0627791		PF14532.6	Sigma-54_interaction_domain	11	0	1	1	1	0.000988647		PF03382.14	Mycoplasma_protein_of_unknown_function,_DUF285	0	0	0	0
PF13356.6	Arm_DNA-binding_domain	4	1	0	0.0162939		PF07603.11	Protein_of_unknown_function_(DUF1566)	0	0	12	0.0612516		PF02169.16	LPP20_lipoprotein	2	0	0	0.0432359		PF02621.14	Menaquinone_biosynthesis	2	0	0	0.0421118		PF00078.27	Reverse_transcriptase_(RNA-dependent_DNA_polymerase)	0	7	4	0.0802583		PF08447.12	PAS_fold	19	4	6	1	0	0.00123798		PF03486.14	HI0933-like_protein	0	2	3	2
PF00665.26	Integrase_core_domain	7	4	2	0.0258205		PF13847.6	Methyltransferase_domain	1	11	7	0.0718513		PF03008.14	Archaea_bacterial_proteins_of_unknown_function	2	0	0	0.0432359		PF07722.13	Peptidase_C26	2	0	0	0.0421118		PF00563.20	EAL_domain	3	29	0	0.0828138		PF13188.7	PAS_domain	8	0	1	0	0	0.00127671		PF11713.8	Peptidase_C80_family	0	0	0	0
PF00156.27	Phosphoribosyl_transferase_domain	7	5	2	0.0405504		PF00078.27	Reverse_transcriptase_(RNA-dependent_DNA_polymerase)	0	7	4	0.0772889		PF03404.16	Mo-co_oxidoreductase_dimerisation_domain	2	0	0	0.0432359		PF09624.10	Protein_of_unknown_function_(DUF2393)	2	0	0	0.0421118		PF13205.6	Bacterial_Ig-like_domain	0	2	8	0.100929		PF08668.12	HDOD_domain	15	0	5	2	0	0.00136314		PF14340.6	Domain_of_unknown_function_(DUF4395)	0	3	2	2
PF16576.5	Barrel-sandwich_domain_of_CusB_or_HlyD_membrane-fusion	10	10	3	0.0438589		PF00515.28	Tetratricopeptide_repeat	1	7	10	0.0866834		PF06863.12	Protein_of_unknown_function_(DUF1254)	2	0	0	0.0432359		PF13192.6	Thioredoxin_domain	2	0	0	0.0421118		PF00990.21	Diguanylate_cyclase,_GGDEF_domain	6	42	0	0.112849		PF02954.19	Bacterial_regulatory_protein,_Fis_family	6	0	0	0	0	0.00171103		PF01926.23	50S_ribosome-binding_GTPase	8	9	8	8
PF01520.18	N-acetylmuramoyl-L-alanine_amidase	3	1	0	0.0523537		PF13432.6	Tetratricopeptide_repeat	1	9	8	0.0866834		PF06877.11	Regulator_of_ribonuclease_activity_B	2	0	0	0.0432359		PF00486.28	Transcriptional_regulatory_protein,_C_terminal	6	8	0	0.0491898		PF00176.23	SNF2_family_N-terminal_domain	0	7	2	0.126927		PF13185.6	GAF_domain	6	0	0	0	0	0.00171103		PF13517.6	Repeat_domain_in_Vibrio,_Colwellia,_Bradyrhizobium_and_Shewanella	5	0	0	0
PF01695.17	IstB-like_ATP_binding_protein	3	1	0	0.0523537		PF13176.6	Tetratricopeptide_repeat	0	4	6	0.0975282		PF09624.10	Protein_of_unknown_function_(DUF2393)	2	0	0	0.0432359		PF01551.22	Peptidase_family_M23	6	5	3	0.0491898		PF01797.16	Transposase_IS200_like	0	7	2	0.126927		PF13676.6	TIR_domain	6	0	0	0	0	0.00171103		PF00145.17	C-5_cytosine-specific_DNA_methylase	0	1	0	0
PF07568.12	Histidine_kinase	3	1	0	0.0523537		PF13205.6	Bacterial_Ig-like_domain	0	2	8	0.0975282		PF13509.6	S1_domain	2	0	0	0.0432359		PF00994.24	Probable_molybdopterin_binding_domain	4	2	2	0.0612323		PF13175.6	AAA_ATPase_domain	0	3	6	0.126927		PF00563.20	EAL_domain	29	13	9	3	0	0.00307427		PF00174.19	Oxidoreductase_molybdopterin_binding_domain	0	4	2	1
PF07695.11	7TM_diverse_intracellular_signalling	3	1	0	0.0523537		PF13428.6	Tetratricopeptide_repeat	0	5	5	0.0975282		PF01075.17	Glycosyltransferase_family_9_(heptosyltransferase)	5	3	3	0.0585508		PF01052.20	Type_III_flagellar_switch_regulator_(C-ring)_FliN_C-term	3	2	0	0.062019		PF13181.6	Tetratricopeptide_repeat	1	6	9	0.130659		PF05345.12	Putative_Ig_domain	5	0	0	0	0	0.00494557		PF03160.14	Calx-beta_domain	0	0	0	0
PF08843.11	Nucleotidyl_transferase_AbiEii_toxin,_Type_IV_TA_system	3	1	0	0.0523537		PF00149.28	Calcineurin-like_phosphoesterase	0	5	4	0.123071		PF00990.21	Diguanylate_cyclase,_GGDEF_domain	18	42	0	0.0599561		PF03190.15	Protein_of_unknown_function,_DUF255	3	1	1	0.062019		PF13424.6	Tetratricopeptide_repeat	1	6	9	0.130659		PF00158.26	Sigma-54_interaction_domain	11	0	1	3	1	0.00559176		PF13353.6	4Fe-4S_single_cluster_domain	0	1	3	2
PF14340.6	Domain_of_unknown_function_(DUF4395)	3	0	1	0.0523537		PF00176.23	SNF2_family_N-terminal_domain	0	7	2	0.123071		PF00994.24	Probable_molybdopterin_binding_domain	4	2	2	0.0638936		PF13604.6	AAA_domain	3	1	1	0.062019		PF13431.6	Tetratricopeptide_repeat	1	6	9	0.130659		PF00990.21	Diguanylate_cyclase,_GGDEF_domain	42	22	18	6	0	0.00756425		PF04851.15	Type_III_restriction_enzyme,_res_subunit	8	8	6	4
PF13519.6	von_Willebrand_factor_type_A_domain	6	4	2	0.0571699		PF01797.16	Transposase_IS200_like	0	7	2	0.123071		PF04879.16	Molybdopterin_oxidoreductase_Fe4S4_domain	4	3	1	0.0638936		PF13245.6	AAA_domain	5	4	3	0.0797629		PF02518.26	Histidine_kinase-,_DNA_gyrase_B-,_and_HSP90-like_ATPase	11	59	5	0.1329		PF02743.18	Cache_domain	6	1	0	0	0	0.00842486		PF00004.29	ATPase_family_associated_with_various_cellular_activities_(AAA)	11	10	8	11
PF00589.22	Phage_integrase_family	10	10	4	0.0585977		PF05016.15	ParE_toxin_of_type_II_toxin-antitoxin_system,_parDE	0	9	0	0.123071		PF06429.13	Flagellar_basal_body_rod_FlgEFG_protein_C-terminal	4	4	0	0.0638936		PF01926.23	50S_ribosome-binding_GTPase	8	8	7	0.0812966		PF00085.20	Thioredoxin	1	7	7	0.156042		PF06564.12	Cellulose_biosynthesis_protein_BcsQ	6	0	0	0	1	0.00842486		PF00291.25	Pyridoxal-phosphate_dependent_enzyme	4	5	4	4
PF00849.22	RNA_pseudouridylate_synthase	8	6	4	0.0604505		PF13175.6	AAA_ATPase_domain	0	3	6	0.123071		PF01052.20	Type_III_flagellar_switch_regulator_(C-ring)_FliN_C-term	3	2	0	0.0642116		PF01479.25	S4_domain	4	4	1	0.0927303		PF00196.19	Bacterial_regulatory_proteins,_luxR_family	0	7	1	0.159627		PF12849.7	PBP_superfamily_domain	6	0	0	1	0	0.00842486		PF12710.7	haloacid_dehalogenase-like_hydrolase	1	2	2	2
PF00071.22	Ras_family	2	0	0	0.0638787		PF17131.4	Outer_membrane_lipoprotein-sorting_protein	0	5	4	0.123071		PF01106.17	NifU-like_domain	3	0	2	0.0642116		PF13899.6	Thioredoxin-like	4	4	1	0.0927303		PF00754.25	F5/8_type_C_domain	0	0	8	0.159627		PF17892.1	Cadherin-like_domain	6	1	0	0	0	0.00842486		PF00226.31	DnaJ_domain	2	2	5	5
PF00487.24	Fatty_acid_desaturase	2	0	0	0.0638787		PF00672.25	HAMP_domain	1	14	1	0.125356		PF01883.19	Iron-sulfur_cluster_assembly_protein	3	2	0	0.0642116		PF02784.16	Pyridoxal-dependent_decarboxylase,_pyridoxal_binding_domain	3	1	2	0.105401		PF01512.17	Respiratory-chain_NADH_dehydrogenase_51_Kd_subunit	0	6	2	0.159627		PF13857.6	Ankyrin_repeats_(many_copies)	7	0	1	1	0	0.0103913		PF00994.24	Probable_molybdopterin_binding_domain	2	3	4	4
PF01152.21	Bacterial-like_globin	2	0	0	0.0638787		PF00462.24	Glutaredoxin	0	4	4	0.155309		PF05573.12	NosL	3	2	0	0.0642116		PF06271.12	RDD_family	3	2	1	0.105401		PF02508.14	Rnf-Nqr_subunit,_membrane_protein	0	6	2	0.159627		PF17963.1	Bacterial_Ig_domain	7	1	0	0	1	0.0103913		PF00028.17	Cadherin_domain	0	0	0	0
PF01526.17	Tn3_transposase_DDE_domain	2	0	0	0.0638787		PF00754.25	F5/8_type_C_domain	0	0	8	0.155309		PF00873.19	AcrB/AcrD/AcrF_family	8	11	3	0.0685519		PF00488.21	MutS_domain_V	2	1	0	0.10904		PF03382.14	Mycoplasma_protein_of_unknown_function,_DUF285	0	0	8	0.159627		PF12796.7	Ankyrin_repeats_(3_copies)	8	1	1	1	0	0.0113052		PF00596.21	Class_II_Aldolase_and_Adducin_N-terminal_domain	0	3	1	2
PF01880.18	Desulfoferrodoxin	2	0	0	0.0638787		PF01381.22	Helix-turn-helix	0	5	3	0.155309		PF13245.6	AAA_domain	5	4	3	0.0836461		PF01142.18	tRNA_pseudouridine_synthase_D_(TruD)	2	1	0	0.10904		PF04358.13	DsrC_like_protein	0	4	4	0.159627		PF13637.6	Ankyrin_repeats_(many_copies)	8	1	1	1	0	0.0113052		PF00586.24	AIR_synthase_related_protein,_N-terminal_domain	3	4	4	3
PF02621.14	Menaquinone_biosynthesis	2	0	0	0.0638787		PF01512.17	Respiratory-chain_NADH_dehydrogenase_51_Kd_subunit	0	6	2	0.155309		PF01926.23	50S_ribosome-binding_GTPase	8	8	7	0.0866228		PF01695.17	IstB-like_ATP_binding_protein	2	1	0	0.10904		PF11713.8	Peptidase_C80_family	0	0	8	0.159627		PF05016.15	ParE_toxin_of_type_II_toxin-antitoxin_system,_parDE	9	3	0	1	0	0.0115404		PF00590.20	Tetrapyrrole_(Corrin/Porphyrin)_Methylases	2	2	2	6
PF03404.16	Mo-co_oxidoreductase_dimerisation_domain	2	0	0	0.0638787		PF01850.21	PIN_domain	0	7	1	0.155309		PF00155.21	Aminotransferase_class_I_and_II	7	8	5	0.102822		PF03453.17	MoeA_N-terminal_region_(domain_I_and_II)	2	1	0	0.10904		PF12161.8	HsdM_N-terminal_domain	0	5	3	0.159627		PF00391.23	PEP-utilising_enzyme,_mobile_domain	4	0	0	0	0	0.0142969		PF00389.30	D-isomer_specific_2-hydroxyacid_dehydrogenase,_catalytic_domain	1	2	2	2
PF03886.13	ABC-type_transport_auxiliary_lipoprotein_component	2	0	0	0.0638787		PF02508.14	Rnf-Nqr_subunit,_membrane_protein	0	6	2	0.155309		PF01327.21	Polypeptide_deformylase	3	2	1	0.10888		PF03486.14	HI0933-like_protein	2	0	1	0.10904		PF13174.6	Tetratricopeptide_repeat	0	5	3	0.159627		PF03264.14	NapC/NirT_cytochrome_c_family,_N-terminal_region	4	0	0	0	0	0.0142969		PF02784.16	Pyridoxal-dependent_decarboxylase,_pyridoxal_binding_domain	1	2	2	3
PF03992.16	Antibiotic_biosynthesis_monooxygenase	2	0	0	0.0638787		PF03382.14	Mycoplasma_protein_of_unknown_function,_DUF285	0	0	8	0.155309		PF06271.12	RDD_family	3	2	1	0.10888		PF08019.12	Phosphoethanolamine_transferase_EptA/EptB	2	0	1	0.10904		PF13188.7	PAS_domain	0	8	0	0.159627		PF07012.12	Curlin_associated_repeat	4	0	0	0	0	0.0142969		PF02826.19	D-isomer_specific_2-hydroxyacid_dehydrogenase,_NAD_binding_domain	1	2	2	2
PF04338.12	Protein_of_unknown_function,_DUF481	2	0	0	0.0638787		PF04358.13	DsrC_like_protein	0	4	4	0.155309		PF08495.10	FIST_N_domain	3	3	0	0.10888		PF12844.7	Helix-turn-helix_domain	2	1	0	0.10904		PF17963.1	Bacterial_Ig_domain	0	7	1	0.159627		PF12974.7	ABC_transporter,_phosphonate,_periplasmic_substrate-binding_protein	4	0	0	0	0	0.0142969		PF03190.15	Protein_of_unknown_function,_DUF255	1	1	4	3
PF04371.15	Porphyromonas-type_peptidyl-arginine_deiminase	2	0	0	0.0638787		PF11713.8	Peptidase_C80_family	0	0	8	0.155309		PF00488.21	MutS_domain_V	2	1	0	0.111715		PF13191.6	AAA_ATPase_domain	2	0	1	0.10904		PF13414.6	TPR_repeat	1	6	7	0.185839		PF01292.20	Prokaryotic_cytochrome_b561	5	0	0	0	1	0.0211183		PF00486.28	Transcriptional_regulatory_protein,_C_terminal	8	14	7	6
PF05140.14	ResB-like_family	2	0	0	0.0638787		PF13174.6	Tetratricopeptide_repeat	0	5	3	0.155309		PF03453.17	MoeA_N-terminal_region_(domain_I_and_II)	2	1	0	0.111715		PF13353.6	4Fe-4S_single_cluster_domain	2	0	1	0.10904		PF07719.17	Tetratricopeptide_repeat	2	8	10	0.191304		PF10531.9	SLBB_domain	5	0	0	0	1	0.0211183		PF13245.6	AAA_domain	4	4	5	5
PF05840.13	Bacteriophage_replication_gene_A_protein_(GPA)	2	0	0	0.0638787		PF17963.1	Bacterial_Ig_domain	0	7	1	0.155309		PF05359.11	Domain_of_Unknown_Function_(DUF748)	2	1	0	0.111715		PF14340.6	Domain_of_unknown_function_(DUF4395)	2	0	1	0.10904		PF03160.14	Calx-beta_domain	0	0	7	0.200757		PF17803.1	Bacterial_cadherin-like_domain	5	1	0	0	0	0.0211183		PF00270.29	DEAD/DEAH_box_helicase	11	10	8	6
PF07661.13	MORN_repeat_variant	2	0	0	0.0638787		PF01370.21	NAD_dependent_epimerase/dehydratase_family	2	11	7	0.183513		PF14340.6	Domain_of_unknown_function_(DUF4395)	2	0	1	0.111715		PF00437.20	Type_II/IV_secretion_system_protein	4	4	2	0.130272		PF05593.14	RHS_Repeat	0	6	1	0.200757		PF13487.6	HD_domain	8	1	2	1	0	0.0236683		PF00155.21	Aminotransferase_class_I_and_II	8	8	7	6
PF07787.12	Transmembrane_protein_43	2	0	0	0.0638787		PF03160.14	Calx-beta_domain	0	0	7	0.195997		PF01551.22	Peptidase_family_M23	5	5	3	0.113453		PF13519.6	von_Willebrand_factor_type_A_domain	4	4	2	0.130272		PF06564.12	Cellulose_biosynthesis_protein_BcsQ	0	6	1	0.200757		PF00023.30	Ankyrin_repeat	6	0	1	1	0	0.0237929		PF00206.20	Lyase	2	3	3	3
PF08443.11	RimK-like_ATP-grasp_domain	2	0	0	0.0638787		PF04321.17	RmlD_substrate_binding_domain	0	6	1	0.195997		PF09334.11	tRNA_synthetases_class_I_(M)	5	5	3	0.113453		PF00483.23	Nucleotidyl_transferase	5	6	3	0.141368		PF07715.15	TonB-dependent_Receptor_Plug_Domain	0	6	1	0.200757		PF01512.17	Respiratory-chain_NADH_dehydrogenase_51_Kd_subunit	6	0	0	0	2	0.0237929		PF00549.19	CoA-ligase	2	3	3	3
PF08477.13	Ras_of_Complex,_Roc,_domain_of_DAPkinase	2	0	0	0.0638787		PF05593.14	RHS_Repeat	0	6	1	0.195997		PF00589.22	Phage_integrase_family	7	10	4	0.127739		PF00206.20	Lyase	3	2	2	0.157111		PF08242.12	Methyltransferase_domain	0	4	3	0.200757		PF02508.14	Rnf-Nqr_subunit,_membrane_protein	6	0	0	0	2	0.0237929		PF00400.32	WD_domain,_G-beta_repeat	0	1	0	1
PF09992.9	Phosphodiester_glycosidase	2	0	0	0.0638787		PF06564.12	Cellulose_biosynthesis_protein_BcsQ	0	6	1	0.195997		PF13519.6	von_Willebrand_factor_type_A_domain	4	4	2	0.135296		PF00549.19	CoA-ligase	3	2	2	0.157111		PF13435.6	Cytochrome_c554_and_c-prime	0	4	3	0.200757		PF00176.23	SNF2_family_N-terminal_domain	7	1	0	0	2	0.0242998		PF01152.21	Bacterial-like_globin	0	2	1	2
PF11015.8	Protein_of_unknown_function_(DUF2853)	2	0	0	0.0638787		PF07715.15	TonB-dependent_Receptor_Plug_Domain	0	6	1	0.195997		PF01966.22	HD_domain	5	8	1	0.147544		PF01555.18	DNA_methylase	3	1	3	0.157111		PF13540.6	Regulator_of_chromosome_condensation_(RCC1)_repeat	0	1	6	0.200757		PF00196.19	Bacterial_regulatory_proteins,_luxR_family	7	1	1	0	1	0.0242998		PF02621.14	Menaquinone_biosynthesis	0	2	1	2
PF13160.6	Protein_of_unknown_function_(DUF3995)	2	0	0	0.0638787		PF08242.12	Methyltransferase_domain	0	4	3	0.195997		PF00005.27	ABC_transporter	19	33	20	0.15348		PF04879.16	Molybdopterin_oxidoreductase_Fe4S4_domain	3	3	1	0.157111		PF00027.29	Cyclic_nucleotide-binding_domain	1	10	2	0.22064		PF01797.16	Transposase_IS200_like	7	1	0	0	2	0.0242998		PF03404.16	Mo-co_oxidoreductase_dimerisation_domain	0	2	2	1
PF13204.6	Protein_of_unknown_function_(DUF4038)	2	0	0	0.0638787		PF13435.6	Cytochrome_c554_and_c-prime	0	4	3	0.195997		PF00206.20	Lyase	3	2	2	0.16194		PF13500.6	AAA_domain	3	2	2	0.157111		PF02661.18	Fic/DOC_family	1	2	10	0.22064		PF01850.21	PIN_domain	7	0	0	2	1	0.0242998		PF03787.15	RAMP_superfamily	0	1	0	0
PF13509.6	S1_domain	2	0	0	0.0638787		PF13540.6	Regulator_of_chromosome_condensation_(RCC1)_repeat	0	1	6	0.195997		PF00549.19	CoA-ligase	3	2	2	0.16194		PF13682.6	Chemoreceptor_zinc-binding_domain	3	4	0	0.157111		PF07603.11	Protein_of_unknown_function_(DUF1566)	1	0	12	0.22064		PF13606.6	Ankyrin_repeat	7	1	1	1	0	0.0242998		PF05598.11	Transposase_domain_(DUF772)	0	2	1	0
PF14252.6	Domain_of_unknown_function_(DUF4347)	2	0	0	0.0638787		PF13641.6	Glycosyltransferase_like_family_2	0	6	1	0.195997		PF00730.25	HhH-GPD_superfamily_base_excision_DNA_repair_protein	3	3	1	0.16194		PF00156.27	Phosphoribosyl_transferase_domain	4	5	2	0.172887		PF08241.12	Methyltransferase_domain	1	8	4	0.22064		PF00582.26	Universal_stress_protein_family	3	0	0	0	0	0.0413364		PF07661.13	MORN_repeat_variant	0	2	0	3
PF14317.6	YcxB-like_protein	2	0	0	0.0638787		PF14559.6	Tetratricopeptide_repeat	2	11	6	0.212756		PF00919.20	Uncharacterized_protein_family_UPF0004	3	3	1	0.16194		PF02254.18	TrkA-N_domain	4	6	1	0.172887		PF14532.6	Sigma-54_interaction_domain	1	11	1	0.22064		PF00805.22	Pentapeptide_repeats_(8_copies)	3	0	0	0	0	0.0413364		PF07681.12	DoxX	0	2	1	1
PF14537.6	Cytochrome_c3	2	0	0	0.0638787		PF00158.26	Sigma-54_interaction_domain	1	11	1	0.213749		PF12146.8	Serine_aminopeptidase,_S33	3	3	1	0.16194		PF07724.14	AAA_domain_(Cdc48_subfamily)	4	4	3	0.172887		PF13432.6	Tetratricopeptide_repeat	2	9	8	0.221099		PF01496.19	V-type_ATPase_116kDa_subunit_family	3	0	0	0	0	0.0413364		PF08019.12	Phosphoethanolamine_transferase_EptA/EptB	0	1	1	2
PF17886.1	HSP20-like_domain_found_in_ArsA	2	0	0	0.0638787		PF08241.12	Methyltransferase_domain	1	8	4	0.213749		PF12801.7	4Fe-4S_binding_domain	3	3	1	0.16194		PF00155.21	Aminotransferase_class_I_and_II	6	8	5	0.178414		PF13442.6	Cytochrome_C_oxidase,_cbb3-type,_subunit_III	2	13	4	0.221099		PF01844.23	HNH_endonuclease	3	0	0	0	0	0.0413364		PF12705.7	PD-(D/E)XK_nuclease_superfamily	0	1	1	1
PF00990.21	Diguanylate_cyclase,_GGDEF_domain	22	42	0	0.0666893		PF14532.6	Sigma-54_interaction_domain	1	11	1	0.213749		PF00156.27	Phosphoribosyl_transferase_domain	4	5	2	0.179151		PF00011.21	Hsp20/alpha_crystallin_family	2	2	0	0.188819		PF00028.17	Cadherin_domain	0	0	6	0.252494		PF01899.16	Na+/H+_ion_antiporter_subunit	3	0	0	0	0	0.0413364		PF13394.6	4Fe-4S_single_cluster_domain	0	1	1	1
PF00440.23	Bacterial_regulatory_proteins,_tetR_family	4	3	0	0.0731539		PF13426.7	PAS_domain	4	26	0	0.22371		PF00586.24	AIR_synthase_related_protein,_N-terminal_domain	4	3	4	0.179151		PF00181.23	Ribosomal_Proteins_L2,_RNA_binding_domain	2	1	1	0.188819		PF00145.17	C-5_cytosine-specific_DNA_methylase	0	0	6	0.252494		PF02010.15	REJ_domain	3	0	0	0	0	0.0413364		PF13509.6	S1_domain	0	2	2	1
PF07726.11	ATPase_family_associated_with_various_cellular_activities_(AAA)	4	2	1	0.0731539		PF00535.26	Glycosyl_transferase_family_2	2	9	7	0.245778		PF00004.29	ATPase_family_associated_with_various_cellular_activities_(AAA)	8	11	8	0.182853		PF00203.21	Ribosomal_protein_S19	2	1	1	0.188819		PF00294.24	pfkB_family_carbohydrate_kinase	0	4	2	0.252494		PF02690.15	Na+/Pi-cotransporter	3	0	0	0	0	0.0413364		PF00587.25	tRNA_synthetase_class_II_core_domain_(G,_H,_P,_S_and_T)	4	4	4	4
PF07885.16	Ion_channel	4	2	1	0.0731539		PF00028.17	Cadherin_domain	0	0	6	0.247353		PF00430.18	ATP_synthase_B/B__CF(0)	2	1	1	0.193064		PF00237.19	Ribosomal_protein_L22p/L17e	2	1	1	0.188819		PF00665.26	Integrase_core_domain	0	4	2	0.252494		PF04865.14	Baseplate_J-like_protein	3	0	0	0	0	0.0413364		PF13519.6	von_Willebrand_factor_type_A_domain	4	6	4	4
PF13683.6	Integrase_core_domain	4	2	1	0.0731539		PF00145.17	C-5_cytosine-specific_DNA_methylase	0	0	6	0.247353		PF00939.19	Sodium:sulfate_symporter_transmembrane_region	2	1	1	0.193064		PF00276.20	Ribosomal_protein_L23	2	1	1	0.188819		PF01206.17	Sulfurtransferase_TusA	0	4	2	0.252494		PF07721.14	Tetratricopeptide_repeat	3	0	0	0	0	0.0413364		PF01406.19	tRNA_synthetases_class_I_(C)_catalytic_domain	1	2	2	2
PF17863.1	AAA_lid_domain	4	2	1	0.0731539		PF00313.22	_Cold-shock__DNA-binding_domain	0	5	1	0.247353		PF01312.19	FlhB_HrpN_YscU_SpaS_Family	2	2	0	0.193064		PF00278.22	Pyridoxal-dependent_decarboxylase,_C-terminal_sheet_domain	2	1	1	0.188819		PF01292.20	Prokaryotic_cytochrome_b561	0	5	1	0.252494		PF07793.11	Protein_of_unknown_function_(DUF1631)	3	0	0	0	0	0.0413364		PF01592.16	NifU-like_N_terminal_domain	1	3	2	2
PF00115.20	Cytochrome_C_and_Quinol_oxidase_polypeptide_I	5	1	4	0.0814362		PF01206.17	Sulfurtransferase_TusA	0	4	2	0.247353		PF01458.17	Uncharacterized_protein_family_(UPF0051)	2	2	0	0.193064		PF00333.20	Ribosomal_protein_S5,_N-terminal_domain	2	1	1	0.188819		PF01936.18	NYN_domain	0	2	4	0.252494		PF08681.11	Protein_of_unknown_function_(DUF1778)	3	0	0	0	0	0.0413364		PF01645.17	Conserved_region_in_glutamate_synthase	1	2	2	2
PF00873.19	AcrB/AcrD/AcrF_family	9	11	3	0.102102		PF01292.20	Prokaryotic_cytochrome_b561	0	5	1	0.247353		PF01556.18	DnaJ_C_terminal_domain	2	1	1	0.193064		PF00669.20	Bacterial_flagellin_N-terminal_helical_region	2	2	0	0.188819		PF02743.18	Cache_domain	0	6	0	0.252494		PF11783.8	Cytochrome_c_bacterial	3	0	0	0	0	0.0413364		PF01817.21	Chorismate_mutase_type_II	1	2	2	2
PF00011.21	Hsp20/alpha_crystallin_family	3	2	0	0.106443		PF01936.18	NYN_domain	0	2	4	0.247353		PF01592.16	NifU-like_N_terminal_domain	2	1	1	0.193064		PF00861.22	Ribosomal_L18_of_archaea,_bacteria,_mitoch._and_chloroplast	2	1	1	0.188819		PF02852.22	Pyridine_nucleotide-disulphide_oxidoreductase,_dimerisation_domain	0	4	2	0.252494		PF12895.7	Anaphase-promoting_complex,_cyclosome,_subunit_3	3	0	0	0	0	0.0413364		PF02222.22	ATP-grasp_domain	1	2	2	2
PF00872.18	Transposase,_Mutator_family	3	1	1	0.106443		PF02635.15	DsrE/DsrF-like_family	0	4	2	0.247353		PF01594.16	AI-2E_family_transporter	2	2	0	0.193064		PF00899.21	ThiF_family	2	2	0	0.188819		PF02954.19	Bacterial_regulatory_protein,_Fis_family	0	6	0	0.252494		PF13450.6	NAD(P)-binding_Rossmann-like_domain	3	0	0	0	0	0.0413364		PF13173.6	AAA_domain	1	1	0	2
PF01106.17	NifU-like_domain	3	0	2	0.106443		PF02743.18	Cache_domain	0	6	0	0.247353		PF01641.18	SelR_domain	2	1	1	0.193064		PF01053.20	Cys/Met_metabolism_PLP-dependent_enzyme	2	1	1	0.188819		PF03235.14	Protein_of_unknown_function_DUF262	0	3	3	0.252494		PF13458.6	Periplasmic_binding_protein	3	0	0	0	0	0.0413364		PF00580.21	UvrD/REP_helicase_N-terminal_domain	3	3	3	3
PF01592.16	NifU-like_N_terminal_domain	3	1	1	0.106443		PF02852.22	Pyridine_nucleotide-disulphide_oxidoreductase,_dimerisation_domain	0	4	2	0.247353		PF02163.22	Peptidase_family_M50	2	1	1	0.193064		PF01106.17	NifU-like_domain	2	0	2	0.188819		PF03471.17	Transporter_associated_domain	0	4	2	0.252494		PF13480.7	Acetyltransferase_(GNAT)_domain	3	0	0	0	0	0.0413364		PF01075.17	Glycosyltransferase_family_9_(heptosyltransferase)	3	2	5	3
PF08770.11	Sulphur_oxidation_protein_SoxZ	3	1	1	0.106443		PF02954.19	Bacterial_regulatory_protein,_Fis_family	0	6	0	0.247353		PF02482.19	Sigma_54_modulation_protein_/_S30EA_ribosomal_protein	2	1	1	0.193064		PF01252.18	Signal_peptidase_(SPase)_II	2	1	1	0.188819		PF09603.10	Fibrobacter_succinogenes_major_domain_(Fib_succ_major)	0	1	5	0.252494		PF13579.6	Glycosyl_transferase_4-like_domain	3	0	0	0	0	0.0413364		PF01467.26	Cytidylyltransferase-like	3	4	3	2
PF01266.24	FAD_dependent_oxidoreductase	4	2	2	0.117684		PF03235.14	Protein_of_unknown_function_DUF262	0	3	3	0.247353		PF02637.18	GatB_domain	2	1	1	0.193064		PF01312.19	FlhB_HrpN_YscU_SpaS_Family	2	2	0	0.188819		PF10531.9	SLBB_domain	0	5	1	0.252494		PF13620.6	Carboxypeptidase_regulatory-like_domain	3	0	0	0	0	0.0413364		PF00849.22	RNA_pseudouridylate_synthase	6	8	4	4
PF01476.20	LysM_domain	4	3	1	0.117684		PF03471.17	Transporter_associated_domain	0	4	2	0.247353		PF02811.19	PHP_domain	2	1	1	0.193064		PF01556.18	DnaJ_C_terminal_domain	2	1	1	0.188819		PF13185.6	GAF_domain	0	6	0	0.252494		PF13699.6	Domain_of_unknown_function_(DUF4157)	3	0	0	0	0	0.0413364		PF01380.22	SIS_domain	2	2	2	2
PF00092.28	von_Willebrand_factor_type_A_domain	5	5	1	0.119145		PF09603.10	Fibrobacter_succinogenes_major_domain_(Fib_succ_major)	0	1	5	0.247353		PF04143.14	Sulphur_transport	2	2	0	0.193064		PF01592.16	NifU-like_N_terminal_domain	2	1	1	0.188819		PF13310.6	Virulence_protein_RhuM_family	0	1	5	0.252494		PF13711.6	Domain_of_unknown_function_(DUF4160)	3	0	0	0	0	0.0413364		PF00133.22	tRNA_synthetases_class_I_(I,_L,_M_and_V)	4	4	4	3
PF01926.23	50S_ribosome-binding_GTPase	9	8	7	0.128205		PF10431.9	C-terminal,_D2-small_domain,_of_ClpB_protein	0	3	3	0.247353		PF06745.13	KaiC	2	1	1	0.193064		PF02637.18	GatB_domain	2	1	1	0.188819		PF13676.6	TIR_domain	0	6	0	0.252494		PF13768.6	von_Willebrand_factor_type_A_domain	3	0	0	0	0	0.0413364		PF00156.27	Phosphoribosyl_transferase_domain	5	7	4	4
PF00155.21	Aminotransferase_class_I_and_II	8	8	5	0.136643		PF10531.9	SLBB_domain	0	5	1	0.247353		PF08770.11	Sulphur_oxidation_protein_SoxZ	2	1	1	0.193064		PF02811.19	PHP_domain	2	1	1	0.188819		PF17892.1	Cadherin-like_domain	0	6	0	0.252494		PF14529.6	Endonuclease-reverse_transcriptase	3	0	0	0	0	0.0413364		PF01551.22	Peptidase_family_M23	5	3	5	6
PF00271.31	Helicase_conserved_C-terminal_domain	15	18	12	0.142728		PF12697.7	Alpha/beta_hydrolase_family	0	4	2	0.247353		PF10588.9	NADH-ubiquinone_oxidoreductase-G_iron-sulfur_binding_region	2	1	1	0.193064		PF03719.15	Ribosomal_protein_S5,_C-terminal_domain	2	1	1	0.188819		PF13649.6	Methyltransferase_domain	2	12	4	0.254629		PF16113.5	Enoyl-CoA_hydratase/isomerase	3	0	0	0	0	0.0413364		PF09334.11	tRNA_synthetases_class_I_(M)	5	5	5	4
PF13649.6	Methyltransferase_domain	9	12	4	0.157452		PF12849.7	PBP_superfamily_domain	0	6	0	0.247353		PF13085.6	2Fe-2S_iron-sulfur_cluster_binding_domain	2	2	0	0.193064		PF03947.18	Ribosomal_Proteins_L2,_C-terminal_domain	2	1	1	0.188819		PF01627.23	Hpt_domain	1	11	0	0.261046		PF16868.5	NMT1-like_family	3	0	0	0	0	0.0413364		PF00800.18	Prephenate_dehydratase	1	1	1	1
PF00083.24	Sugar_(and_other)_transporter	2	0	1	0.15933		PF13173.6	AAA_domain	0	1	5	0.247353		PF13501.6	Sulfur_oxidation_protein_SoxY	2	1	1	0.193064		PF04143.14	Sulphur_transport	2	2	0	0.188819		PF03176.15	MMPL_family	1	7	4	0.261046		PF17228.2	Sulphur_globule_protein	3	0	0	0	0	0.0413364		PF00953.21	Glycosyl_transferase_family_4	1	2	1	2
PF00144.24	Beta-lactamase	2	1	0	0.15933		PF13185.6	GAF_domain	0	6	0	0.247353		PF13604.6	AAA_domain	2	1	1	0.193064		PF06745.13	KaiC	2	1	1	0.188819		PF03466.20	LysR_substrate_binding_domain	1	7	4	0.261046		PF17482.2	Phage_tail_sheath_C-terminal_domain	3	0	0	0	0	0.0413364		PF01546.28	Peptidase_family_M20/M25/M40	1	3	1	1
PF00892.20	EamA-like_transporter_family	2	1	0	0.15933		PF13310.6	Virulence_protein_RhuM_family	0	1	5	0.247353		PF17147.4	Pyruvate:ferredoxin_oxidoreductase_core_domain_II	2	2	0	0.193064		PF07685.14	CobB/CobQ-like_glutamine_amidotransferase_domain	2	1	1	0.188819		PF13545.6	Crp-like_helix-turn-helix_domain	1	8	3	0.261046		PF05593.14	RHS_Repeat	6	2	0	0	1	0.050596		PF01555.18	DNA_methylase	1	1	0	3
PF01142.18	tRNA_pseudouridine_synthase_D_(TruD)	2	1	0	0.15933		PF13676.6	TIR_domain	0	6	0	0.247353		PF00071.22	Ras_family	1	0	0	0.207886		PF10588.9	NADH-ubiquinone_oxidoreductase-G_iron-sulfur_binding_region	2	1	1	0.188819		PF00034.21	Cytochrome_c	2	13	2	0.292118		PF01436.21	NHL_repeat	4	0	0	0	1	0.0517022		PF01556.18	DnaJ_C_terminal_domain	1	2	2	2
PF01609.21	Transposase_DDE_domain	2	1	0	0.15933		PF17892.1	Cadherin-like_domain	0	6	0	0.247353		PF00316.20	Fructose-1-6-bisphosphatase,_N-terminal_domain	1	0	0	0.207886		PF13085.6	2Fe-2S_iron-sulfur_cluster_binding_domain	2	2	0	0.188819		PF08668.12	HDOD_domain	2	15	0	0.292118		PF02896.18	PEP-utilising_enzyme,_TIM_barrel_domain	4	1	0	0	0	0.0517022		PF01863.17	Protein_of_unknown_function_DUF45	1	2	1	1
PF02618.16	YceG-like_family	2	1	0	0.15933		PF01627.23	Hpt_domain	1	11	0	0.253699		PF00334.19	Nucleoside_diphosphate_kinase	1	0	0	0.207886		PF13241.6	Putative_NAD(P)-binding	2	1	1	0.188819		PF00126.27	Bacterial_regulatory_helix-turn-helix_protein,_lysR_family	1	7	3	0.307635		PF13385.6	Concanavalin_A-like_lectin/glucanases_superfamily	4	1	0	0	0	0.0517022		PF01867.16	CRISPR_associated_protein_Cas1	1	2	0	1
PF03453.17	MoeA_N-terminal_region_(domain_I_and_II)	2	1	0	0.15933		PF03176.15	MMPL_family	1	7	4	0.253699		PF00392.21	Bacterial_regulatory_proteins,_gntR_family	1	0	0	0.207886		PF17147.4	Pyruvate:ferredoxin_oxidoreductase_core_domain_II	2	2	0	0.188819		PF01565.23	FAD_binding_domain	1	5	5	0.307635		PF13675.6	Type_IV_pili_methyl-accepting_chemotaxis_transducer_N-term	4	0	0	1	0	0.0517022		PF02348.19	Cytidylyltransferase	1	1	2	2
PF03486.14	HI0933-like_protein	2	0	1	0.15933		PF03466.20	LysR_substrate_binding_domain	1	7	4	0.253699		PF00481.21	Protein_phosphatase_2C	1	0	0	0.207886		PF17862.1	AAA+_lid_domain	2	1	1	0.188819		PF04542.14	Sigma-70_region_2	1	7	3	0.307635		PF13614.6	AAA_domain	10	1	2	2	3	0.0552439		PF02637.18	GatB_domain	1	2	2	2
PF04452.14	RNA_methyltransferase	2	1	0	0.15933		PF12804.7	MobA-like_NTP_transferase_domain	1	7	4	0.253699		PF00484.19	Carbonic_anhydrase	1	0	0	0.207886		PF00022.19	Actin	1	0	0	0.205165		PF13176.6	Tetratricopeptide_repeat	1	4	6	0.307635		PF00078.27	Reverse_transcriptase_(RNA-dependent_DNA_polymerase)	7	1	0	0	4	0.0797612		PF02811.19	PHP_domain	1	2	2	2
PF07681.12	DoxX	2	0	1	0.15933		PF13545.6	Crp-like_helix-turn-helix_domain	1	8	3	0.253699		PF00596.21	Class_II_Aldolase_and_Adducin_N-terminal_domain	1	0	0	0.207886		PF00071.22	Ras_family	1	0	0	0.205165		PF13428.6	Tetratricopeptide_repeat	1	5	5	0.307635		PF07715.15	TonB-dependent_Receptor_Plug_Domain	6	3	0	0	1	0.0900404		PF06745.13	KaiC	1	2	2	2
PF07696.11	7TMR-DISM_extracellular_2	2	1	0	0.15933		PF00989.25	PAS_fold	5	29	0	0.262884		PF00871.17	Acetokinase_family	1	0	0	0.207886		PF00174.19	Oxidoreductase_molybdopterin_binding_domain	1	0	0	0.205165		PF00122.20	E1-E2_ATPase	0	4	1	0.317572		PF01584.19	CheW-like_domain	9	0	4	4	0	0.0929436		PF08770.11	Sulphur_oxidation_protein_SoxZ	1	3	2	1
PF09312.11	SurA_N-terminal_domain	2	1	0	0.15933		PF13304.6	AAA_domain,_putative_AbiEii_toxin,_Type_IV_TA_system	5	13	16	0.262884		PF00877.19	NlpC/P60_family	1	0	0	0.207886		PF00316.20	Fructose-1-6-bisphosphatase,_N-terminal_domain	1	0	0	0.205165		PF00355.26	Rieske_[2Fe-2S]_domain	0	3	2	0.317572		PF14559.6	Tetratricopeptide_repeat	11	0	2	3	6	0.0993409		PF10588.9	NADH-ubiquinone_oxidoreductase-G_iron-sulfur_binding_region	1	2	2	2
PF13280.6	WYL_domain	2	1	0	0.15933		PF00015.21	Methyl-accepting_chemotaxis_protein_(MCP)_signalling_domain	3	20	0	0.266248		PF00923.19	Transaldolase/Fructose-6-phosphate_aldolase	1	0	0	0.207886		PF00334.19	Nucleoside_diphosphate_kinase	1	0	0	0.205165		PF00459.25	Inositol_monophosphatase_family	0	3	2	0.317572		PF03625.14	Domain_of_unknown_function_DUF302	5	2	1	0	0	0.101284		PF13604.6	AAA_domain	1	1	2	3
PF13488.6	Glycine_zipper	2	1	0	0.15933		PF00126.27	Bacterial_regulatory_helix-turn-helix_protein,_lysR_family	1	7	3	0.299921		PF01152.21	Bacterial-like_globin	1	0	0	0.207886		PF00481.21	Protein_phosphatase_2C	1	0	0	0.205165		PF01436.21	NHL_repeat	0	4	1	0.317572		PF03781.16	Sulfatase-modifying_factor_enzyme_1	5	2	1	0	0	0.101284		PF04055.21	Radical_SAM_superfamily	20	13	15	14
PF13533.6	Biotin-lipoyl_like	2	1	0	0.15933		PF01565.23	FAD_binding_domain	1	5	5	0.299921		PF01227.22	GTP_cyclohydrolase_I	1	0	0	0.207886		PF00484.19	Carbonic_anhydrase	1	0	0	0.205165		PF01722.18	BolA-like_protein	0	2	3	0.317572		PF13174.6	Tetratricopeptide_repeat	5	0	0	0	3	0.101284		PF00202.21	Aminotransferase_class-III	3	3	3	3
PF13776.6	Domain_of_unknown_function_(DUF4172)	2	0	1	0.15933		PF04542.14	Sigma-70_region_2	1	7	3	0.299921		PF01256.17	Carbohydrate_kinase	1	0	0	0.207886		PF00491.21	Arginase_family	1	0	0	0.205165		PF02355.16	Protein_export_membrane_protein	0	2	3	0.317572		PF13545.6	Crp-like_helix-turn-helix_domain	8	2	1	1	3	0.106538		PF00664.23	ABC_transporter_transmembrane_region	3	2	3	1
PF00588.19	SpoU_rRNA_Methylase_family	5	4	3	0.163413		PF08238.12	Sel1_repeat	1	5	5	0.299921		PF01258.17	Prokaryotic_dksA/traR_C4-type_zinc_finger	1	0	0	0.207886		PF00633.23	Helix-hairpin-helix_motif	1	0	0	0.205165		PF02368.18	Bacterial_Ig-like_domain_(group_2)	0	1	4	0.317572		PF01206.17	Sulfurtransferase_TusA	4	0	0	0	2	0.11287		PF13361.6	UvrD-like_helicase_C-terminal_domain	3	3	3	3
PF00999.21	Sodium/hydrogen_exchanger_family	4	5	0	0.170912		PF00082.22	Subtilase_family	0	1	4	0.312174		PF01293.20	Phosphoenolpyruvate_carboxykinase	1	0	0	0.207886		PF00732.19	GMC_oxidoreductase	1	0	0	0.205165		PF02371.16	Transposase_IS116/IS110/IS902_family	0	3	2	0.317572		PF02852.22	Pyridine_nucleotide-disulphide_oxidoreductase,_dimerisation_domain	4	0	0	0	2	0.11287		PF00071.22	Ras_family	0	2	1	1
PF02421.18	Ferrous_iron_transport_protein_B	4	3	2	0.170912		PF00459.25	Inositol_monophosphatase_family	0	3	2	0.312174		PF01368.20	DHH_family	1	0	0	0.207886		PF00923.19	Transaldolase/Fructose-6-phosphate_aldolase	1	0	0	0.205165		PF02687.21	FtsX-like_permease_family	0	3	2	0.317572		PF03471.17	Transporter_associated_domain	4	0	0	0	2	0.11287		PF00877.19	NlpC/P60_family	0	3	1	0
PF02604.19	Antitoxin_Phd_YefM,_type_II_toxin-antitoxin_system	4	3	2	0.170912		PF01436.21	NHL_repeat	0	4	1	0.312174		PF01474.16	Class-II_DAHP_synthetase_family	1	0	0	0.207886		PF01205.19	Uncharacterized_protein_family_UPF0029	1	0	0	0.205165		PF03625.14	Domain_of_unknown_function_DUF302	0	5	0	0.317572		PF13439.6	Glycosyltransferase_Family_4	4	1	1	0	0	0.11287		PF01648.20	4_-phosphopantetheinyl_transferase_superfamily	0	1	1	1
PF01103.23	Surface_antigen	3	2	1	0.173795		PF01722.18	BolA-like_protein	0	2	3	0.312174		PF01554.18	MatE	1	0	0	0.207886		PF01227.22	GTP_cyclohydrolase_I	1	0	0	0.205165		PF03781.16	Sulfatase-modifying_factor_enzyme_1	0	5	0	0.317572		PF00027.29	Cyclic_nucleotide-binding_domain	10	4	3	1	2	0.113739		PF01769.16	Divalent_cation_transporter	0	1	1	1
PF01546.28	Peptidase_family_M20/M25/M40	3	1	2	0.173795		PF01867.16	CRISPR_associated_protein_Cas1	0	1	4	0.312174		PF01937.19	Protein_of_unknown_function_DUF89	1	0	0	0.207886		PF01256.17	Carbohydrate_kinase	1	0	0	0.205165		PF05345.12	Putative_Ig_domain	0	5	0	0.317572		PF01656.23	CobQ/CobB/MinD/ParA_nucleotide_binding_domain	12	3	3	4	3	0.116322		PF02169.16	LPP20_lipoprotein	0	0	2	2
PF02082.20	Transcriptional_regulator	3	2	1	0.173795		PF02368.18	Bacterial_Ig-like_domain_(group_2)	0	1	4	0.312174		PF01973.18	Protein_of_unknown_function_DUF115	1	0	0	0.207886		PF01258.17	Prokaryotic_dksA/traR_C4-type_zinc_finger	1	0	0	0.205165		PF07556.11	Protein_of_unknown_function_(DUF1538)	0	1	4	0.317572		PF00128.24	Alpha_amylase,_catalytic_domain	2	0	0	0	0	0.119533		PF02568.14	Thiamine_biosynthesis_protein_(ThiI)	0	1	1	1
PF07969.11	Amidohydrolase_family	3	3	0	0.173795		PF02371.16	Transposase_IS116/IS110/IS902_family	0	3	2	0.312174		PF02112.15	cAMP_phosphodiesterases_class-II	1	0	0	0.207886		PF01293.20	Phosphoenolpyruvate_carboxykinase	1	0	0	0.205165		PF13229.6	Right_handed_beta_helix_region	0	4	1	0.317572		PF00325.20	Bacterial_regulatory_proteins,_crp_family	2	0	0	0	0	0.119533		PF02613.15	Nitrate_reductase_delta_subunit	0	1	1	1
PF13584.6	Oxygen_tolerance	3	2	1	0.173795		PF02604.19	Antitoxin_Phd_YefM,_type_II_toxin-antitoxin_system	0	3	2	0.312174		PF02127.15	Aminopeptidase_I_zinc_metalloprotease_(M18)	1	0	0	0.207886		PF01368.20	DHH_family	1	0	0	0.205165		PF13242.6	HAD-hyrolase-like	0	2	3	0.317572		PF00343.20	Carbohydrate_phosphorylase	2	0	0	0	0	0.119533		PF03448.17	MgtE_intracellular_N_domain	0	1	1	1
PF00004.29	ATPase_family_associated_with_various_cellular_activities_(AAA)	10	11	8	0.175511		PF05345.12	Putative_Ig_domain	0	5	0	0.312174		PF02283.16	Cobinamide_kinase_/_cobinamide_phosphate_guanyltransferase	1	0	0	0.207886		PF01474.16	Class-II_DAHP_synthetase_family	1	0	0	0.205165		PF13371.6	Tetratricopeptide_repeat	0	3	2	0.317572		PF00374.19	Nickel-dependent_hydrogenase	2	0	0	0	0	0.119533		PF03653.13	Uncharacterised_protein_family_(UPF0093)	0	1	1	1
PF08241.12	Methyltransferase_domain	7	8	4	0.182547		PF07556.11	Protein_of_unknown_function_(DUF1538)	0	1	4	0.312174		PF02502.18	Ribose/Galactose_Isomerase	1	0	0	0.207886		PF01554.18	MatE	1	0	0	0.205165		PF13374.6	Tetratricopeptide_repeat	0	3	2	0.317572		PF00801.20	PKD_domain	2	0	0	0	0	0.119533		PF04338.12	Protein_of_unknown_function,_DUF481	0	2	1	1
PF00270.29	DEAD/DEAH_box_helicase	10	11	9	0.206878		PF13371.6	Tetratricopeptide_repeat	0	3	2	0.312174		PF02511.15	Thymidylate_synthase_complementing_protein	1	0	0	0.207886		PF01880.18	Desulfoferrodoxin	1	0	0	0.205165		PF17803.1	Bacterial_cadherin-like_domain	0	5	0	0.317572		PF00857.20	Isochorismatase_family	2	0	0	0	0	0.119533		PF05140.14	ResB-like_family	0	2	1	1
PF02719.15	Polysaccharide_biosynthesis_protein	5	5	3	0.21302		PF13374.6	Tetratricopeptide_repeat	0	3	2	0.312174		PF02558.16	Ketopantoate_reductase_PanE/ApbA	1	0	0	0.207886		PF01888.17	CbiD	1	0	0	0.205165		PF18766.1	SWI2/SNF2_ATPase	0	2	3	0.317572		PF01019.21	Gamma-glutamyltranspeptidase	2	0	0	0	0	0.119533		PF06769.14	YoeB-like_toxin_of_bacterial_type_II_toxin-antitoxin_system	0	2	0	0
PF09334.11	tRNA_synthetases_class_I_(M)	5	5	3	0.21302		PF17803.1	Bacterial_cadherin-like_domain	0	5	0	0.312174		PF02591.15	C4-type_zinc_ribbon_domain	1	0	0	0.207886		PF01890.16	Cobalamin_synthesis_G_C-terminus	1	0	0	0.205165		PF00571.28	CBS_domain	2	9	5	0.333725		PF01262.21	Alanine_dehydrogenase/PNT,_C-terminal_domain	2	0	0	0	0	0.119533		PF07722.13	Peptidase_C26	0	1	1	2
PF04055.21	Radical_SAM_superfamily	13	20	8	0.217906		PF00571.28	CBS_domain	2	9	5	0.324083		PF02621.14	Menaquinone_biosynthesis	1	0	0	0.207886		PF01891.16	Cobalt_uptake_substrate-specific_transmembrane_region	1	0	0	0.205165		PF00581.20	Rhodanese-like_domain	2	6	8	0.333725		PF01326.19	Pyruvate_phosphate_dikinase,_PEP/pyruvate_binding_domain	2	0	0	0	0	0.119533		PF07731.14	Multicopper_oxidase	0	1	0	0
PF13437.6	HlyD_family_secretion_protein	7	9	4	0.223008		PF00581.20	Rhodanese-like_domain	2	6	8	0.324083		PF02623.15	FliW_protein	1	0	0	0.207886		PF02127.15	Aminopeptidase_I_zinc_metalloprotease_(M18)	1	0	0	0.205165		PF00753.27	Metallo-beta-lactamase_superfamily	2	9	5	0.333725		PF01339.17	CheB_methylesterase	2	0	0	0	0	0.119533		PF07732.15	Multicopper_oxidase	0	1	0	0
PF13489.6	Methyltransferase_domain	7	7	6	0.223008		PF00753.27	Metallo-beta-lactamase_superfamily	2	9	5	0.324083		PF02654.15	Cobalamin-5-phosphate_synthase	1	0	0	0.207886		PF02283.16	Cobinamide_kinase_/_cobinamide_phosphate_guanyltransferase	1	0	0	0.205165		PF00149.28	Calcineurin-like_phosphoesterase	1	5	4	0.360911		PF01389.17	OmpA-like_transmembrane_domain	2	0	0	0	0	0.119533		PF08477.13	Ras_of_Complex,_Roc,_domain_of_DAPkinase	0	2	1	1
PF13561.6	Enoyl-(Acyl_carrier_protein)_reductase	7	8	5	0.223008		PF16363.5	GDP-mannose_4,6_dehydratase	2	7	7	0.324083		PF02663.14	FmdE,_Molybdenum_formylmethanofuran_dehydrogenase_operon	1	0	0	0.207886		PF02502.18	Ribose/Galactose_Isomerase	1	0	0	0.205165		PF00664.23	ABC_transporter_transmembrane_region	1	3	6	0.360911		PF01590.26	GAF_domain	2	0	0	0	0	0.119533		PF09134.10	Invasin,_domain_3	0	0	0	0
PF00795.22	Carbon-nitrogen_hydrolase	4	4	2	0.230563		PF00072.24	Response_regulator_receiver_domain	21	89	3	0.331147		PF02664.15	S-Ribosylhomocysteinase_(LuxS)	1	0	0	0.207886		PF02511.15	Thymidylate_synthase_complementing_protein	1	0	0	0.205165		PF05016.15	ParE_toxin_of_type_II_toxin-antitoxin_system,_parDE	1	9	0	0.360911		PF01593.24	Flavin_containing_amine_oxidoreductase	2	0	0	0	0	0.119533		PF09624.10	Protein_of_unknown_function_(DUF2393)	0	0	2	2
PF00563.20	EAL_domain	13	29	0	0.246902		PF00578.21	AhpC/TSA_family	3	13	5	0.337988		PF02700.14	Phosphoribosylformylglycinamidine_(FGAM)_synthase	1	0	0	0.207886		PF02516.14	Oligosaccharyl_transferase_STT3_subunit	1	0	0	0.205165		PF13419.6	Haloacid_dehalogenase-like_hydrolase	1	5	4	0.360911		PF01739.18	CheR_methyltransferase,_SAM_binding_domain	2	0	0	0	0	0.119533		PF09827.9	CRISPR_associated_protein_Cas2	0	1	0	1
PF00206.20	Lyase	3	2	2	0.249275		PF08534.10	Redoxin	3	13	5	0.337988		PF02833.14	DHHA2_domain	1	0	0	0.207886		PF02570.15	Precorrin-8X_methylmutase	1	0	0	0.205165		PF17131.4	Outer_membrane_lipoprotein-sorting_protein	1	5	4	0.360911		PF01813.17	ATP_synthase_subunit_D	2	0	0	0	0	0.119533		PF13191.6	AAA_ATPase_domain	0	1	0	2
PF00549.19	CoA-ligase	3	2	2	0.249275		PF00483.23	Nucleotidyl_transferase	1	6	3	0.352959		PF02926.17	THUMP_domain	1	0	0	0.207886		PF02591.15	C4-type_zinc_ribbon_domain	1	0	0	0.205165		PF00501.28	AMP-binding_enzyme	2	8	5	0.37952		PF01895.19	PhoU_domain	2	0	0	0	0	0.119533		PF13192.6	Thioredoxin_domain	0	1	1	2
PF00919.20	Uncharacterized_protein_family_UPF0004	3	3	1	0.249275		PF00534.20	Glycosyl_transferases_group_1	1	7	2	0.352959		PF02943.15	Ferredoxin_thioredoxin_reductase_catalytic_beta_chain	1	0	0	0.207886		PF02623.15	FliW_protein	1	0	0	0.205165		PF00702.26	haloacid_dehalogenase-like_hydrolase	2	8	5	0.37952		PF02036.17	SCP-2_sterol_transfer_family	2	0	0	0	0	0.119533		PF17936.1	Bacterial_Ig_domain	0	0	0	0
PF00994.24	Probable_molybdopterin_binding_domain	3	2	2	0.249275		PF07728.14	AAA_domain_(dynein-related_subfamily)	2	8	5	0.369649		PF03435.18	Saccharopine_dehydrogenase_NADP_binding_domain	1	0	0	0.207886		PF02654.15	Cobalamin-5-phosphate_synthase	1	0	0	0.205165		PF13614.6	AAA_domain	2	10	3	0.37952		PF02662.16	Methyl-viologen-reducing_hydrogenase,_delta_subunit	2	0	0	0	0	0.119533		PF18765.1	Polymerase_beta,_Nucleotidyltransferase	0	1	1	0
PF01041.17	DegT/DnrJ/EryC1/StrS_aminotransferase_family	3	3	1	0.249275		PF13614.6	AAA_domain	2	10	3	0.369649		PF03553.14	Na+/H+_antiporter_family	1	0	0	0.207886		PF02663.14	FmdE,_Molybdenum_formylmethanofuran_dehydrogenase_operon	1	0	0	0.205165		PF00515.28	Tetratricopeptide_repeat	3	7	10	0.389937		PF02798.20	Glutathione_S-transferase,_N-terminal_domain	2	0	0	0	0	0.119533		PF16363.5	GDP-mannose_4,6_dehydratase	7	6	2	6
PF01636.23	Phosphotransferase_enzyme_family	3	3	1	0.249275		PF13442.6	Cytochrome_C_oxidase,_cbb3-type,_subunit_III	3	13	4	0.378467		PF03562.17	MltA_specific_insert_domain	1	0	0	0.207886		PF02664.15	S-Ribosylhomocysteinase_(LuxS)	1	0	0	0.205165		PF14559.6	Tetratricopeptide_repeat	3	11	6	0.389937		PF03029.17	Conserved_hypothetical_ATP_binding_protein	2	0	0	0	0	0.119533		PF00588.19	SpoU_rRNA_Methylase_family	4	5	3	3
PF04879.16	Molybdopterin_oxidoreductase_Fe4S4_domain	3	3	1	0.249275		PF00111.27	2Fe-2S_iron-sulfur_cluster_binding_domain	0	3	1	0.393995		PF03573.13	outer_membrane_porin,_OprD_family	1	0	0	0.207886		PF02675.15	S-adenosylmethionine_decarboxylase	1	0	0	0.205165		PF00111.27	2Fe-2S_iron-sulfur_cluster_binding_domain	0	3	1	0.399436		PF03334.14	Na+/H+_antiporter_subunit	2	0	0	0	0	0.119533		PF13304.6	AAA_domain,_putative_AbiEii_toxin,_Type_IV_TA_system	13	7	5	6
PF12801.7	4Fe-4S_binding_domain	3	3	1	0.249275		PF00175.21	Oxidoreductase_NAD-binding_domain	0	3	1	0.393995		PF03601.14	Conserved_hypothetical_protein_698	1	0	0	0.207886		PF02700.14	Phosphoribosylformylglycinamidine_(FGAM)_synthase	1	0	0	0.205165		PF00175.21	Oxidoreductase_NAD-binding_domain	0	3	1	0.399436		PF03354.15	Phage_Terminase	2	0	0	0	0	0.119533		PF00348.17	Polyprenyl_synthetase	2	2	2	2
PF00042.22	Globin	1	0	0	0.252701		PF00263.21	Bacterial_type_II_and_III_secretion_system_protein	0	3	1	0.393995		PF03692.15	Putative_zinc-_or_iron-chelating_domain	1	0	0	0.207886		PF02833.14	DHHA2_domain	1	0	0	0.205165		PF00391.23	PEP-utilising_enzyme,_mobile_domain	0	4	0	0.399436		PF03446.15	NAD_binding_domain_of_6-phosphogluconate_dehydrogenase	2	0	0	0	0	0.119533		PF01451.21	Low_molecular_weight_phosphotyrosine_protein_phosphatase	2	2	2	2
PF00246.24	Zinc_carboxypeptidase	1	0	0	0.252701		PF00308.18	Bacterial_dnaA_protein	0	2	2	0.393995		PF03729.13	Short_repeat_of_unknown_function_(DUF308)	1	0	0	0.207886		PF02926.17	THUMP_domain	1	0	0	0.205165		PF00510.18	Cytochrome_c_oxidase_subunit_III	0	3	1	0.399436		PF03843.13	Outer_membrane_lipoprotein_Slp_family	2	0	0	0	0	0.119533		PF02142.22	MGS-like_domain	2	2	2	2
PF00255.19	Glutathione_peroxidase	1	0	0	0.252701		PF00391.23	PEP-utilising_enzyme,_mobile_domain	0	4	0	0.393995		PF03738.14	Glutathionylspermidine_synthase_preATP-grasp	1	0	0	0.207886		PF02943.15	Ferredoxin_thioredoxin_reductase_catalytic_beta_chain	1	0	0	0.205165		PF01061.24	ABC-2_type_transporter	0	3	1	0.399436		PF03924.13	CHASE_domain	2	0	0	0	0	0.119533		PF06271.12	RDD_family	2	2	3	3
PF00316.20	Fructose-1-6-bisphosphatase,_N-terminal_domain	1	0	0	0.252701		PF00482.23	Type_II_secretion_system_(T2SS),_protein_F	0	3	1	0.393995		PF03745.14	Domain_of_unknown_function_(DUF309)	1	0	0	0.207886		PF03253.14	Urea_transporter	1	0	0	0.205165		PF01300.18	Telomere_recombination	0	2	2	0.399436		PF04039.13	Domain_related_to_MnhB_subunit_of_Na+/H+_antiporter	2	0	0	0	0	0.119533		PF07885.16	Ion_channel	2	4	2	2
PF00334.19	Nucleoside_diphosphate_kinase	1	0	0	0.252701		PF00510.18	Cytochrome_c_oxidase_subunit_III	0	3	1	0.393995		PF03831.14	PhnA_domain	1	0	0	0.207886		PF03404.16	Mo-co_oxidoreductase_dimerisation_domain	1	0	0	0.205165		PF01471.18	Putative_peptidoglycan_binding_domain	0	3	1	0.399436		PF04066.13	Multiple_resistance_and_pH_regulation_protein_F_(MrpF_/_PhaF)	2	0	0	0	0	0.119533		PF00696.28	Amino_acid_kinase_family	5	4	4	4
PF00358.20	phosphoenolpyruvate-dependent_sugar_phosphotransferase_system,_EIIA_1	1	0	0	0.252701		PF00814.25	Glycoprotease_family	0	2	2	0.393995		PF03853.15	YjeF-related_protein_N-terminus	1	0	0	0.207886		PF03435.18	Saccharopine_dehydrogenase_NADP_binding_domain	1	0	0	0.205165		PF01521.20	Iron-sulphur_cluster_biosynthesis	0	2	2	0.399436		PF04340.12	Protein_of_unknown_function,_DUF484	2	0	0	0	0	0.119533		PF00171.22	Aldehyde_dehydrogenase_family	3	2	2	2
PF00367.20	phosphotransferase_system,_EIIB	1	0	0	0.252701		PF00984.19	UDP-glucose/GDP-mannose_dehydrogenase_family,_central_domain	0	2	2	0.393995		PF03886.13	ABC-type_transport_auxiliary_lipoprotein_component	1	0	0	0.207886		PF03553.14	Na+/H+_antiporter_family	1	0	0	0.205165		PF01523.16	Putative_modulator_of_DNA_gyrase	0	2	2	0.399436		PF04408.23	Helicase_associated_domain_(HA2)	2	0	0	0	0	0.119533		PF00448.22	SRP54-type_protein,_GTPase_domain	3	3	3	3
PF00392.21	Bacterial_regulatory_proteins,_gntR_family	1	0	0	0.252701		PF01061.24	ABC-2_type_transporter	0	3	1	0.393995		PF03961.13	Flagellar_Assembly_Protein_A	1	0	0	0.207886		PF03562.17	MltA_specific_insert_domain	1	0	0	0.205165		PF01610.17	Transposase	0	2	2	0.399436		PF04860.12	Phage_portal_protein	2	0	0	0	0	0.119533		PF00749.21	tRNA_synthetases_class_I_(E_and_Q),_catalytic_domain	3	3	3	3
PF00445.18	Ribonuclease_T2_family	1	0	0	0.252701		PF01230.23	HIT_domain	0	2	2	0.393995		PF04028.13	Domain_of_unknown_function_(DUF374)	1	0	0	0.207886		PF03601.14	Conserved_hypothetical_protein_698	1	0	0	0.205165		PF02397.16	Bacterial_sugar_transferase	0	2	2	0.399436		PF04965.14	Gene_25-like_lysozyme	2	0	0	0	0	0.119533		PF02421.18	Ferrous_iron_transport_protein_B	3	4	2	3
PF00481.21	Protein_phosphatase_2C	1	0	0	0.252701		PF01300.18	Telomere_recombination	0	2	2	0.393995		PF04138.14	GtrA-like_protein	1	0	0	0.207886		PF03692.15	Putative_zinc-_or_iron-chelating_domain	1	0	0	0.205165		PF02563.16	Polysaccharide_biosynthesis/export_protein	0	3	1	0.399436		PF04984.14	Phage_tail_sheath_protein_subtilisin-like_domain	2	0	0	0	0	0.119533		PF02769.22	AIR_synthase_related_protein,_C-terminal_domain	3	3	3	2
PF00484.19	Carbonic_anhydrase	1	0	0	0.252701		PF01471.18	Putative_peptidoglycan_binding_domain	0	3	1	0.393995		PF04238.12	Protein_of_unknown_function_(DUF420)	1	0	0	0.207886		PF03738.14	Glutathionylspermidine_synthase_preATP-grasp	1	0	0	0.205165		PF02630.14	SCO1/SenC	0	3	1	0.399436		PF05170.14	AsmA_family	2	0	0	0	0	0.119533		PF02779.24	Transketolase,_pyrimidine_binding_domain	3	2	2	3
PF00545.20	ribonuclease	1	0	0	0.252701		PF01494.19	FAD_binding_domain	0	2	2	0.393995		PF04286.12	Protein_of_unknown_function_(DUF445)	1	0	0	0.207886		PF03745.14	Domain_of_unknown_function_(DUF309)	1	0	0	0.205165		PF02881.19	SRP54-type_protein,_helical_bundle_domain	0	2	2	0.399436		PF05222.15	Alanine_dehydrogenase/PNT,_N-terminal_domain	2	0	0	0	0	0.119533		PF04879.16	Molybdopterin_oxidoreductase_Fe4S4_domain	3	3	4	3
PF00732.19	GMC_oxidoreductase	1	0	0	0.252701		PF01521.20	Iron-sulphur_cluster_biosynthesis	0	2	2	0.393995		PF04338.12	Protein_of_unknown_function,_DUF481	1	0	0	0.207886		PF03831.14	PhnA_domain	1	0	0	0.205165		PF02896.18	PEP-utilising_enzyme,_TIM_barrel_domain	0	4	0	0.399436		PF05235.14	CHAD_domain	2	0	0	0	0	0.119533		PF00117.28	Glutamine_amidotransferase_class-I	7	5	5	5
PF00923.19	Transaldolase/Fructose-6-phosphate_aldolase	1	0	0	0.252701		PF01523.16	Putative_modulator_of_DNA_gyrase	0	2	2	0.393995		PF04368.13	Protein_of_unknown_function_(DUF507)	1	0	0	0.207886		PF03848.14	Tellurite_resistance_protein_TehB	1	0	0	0.205165		PF03116.15	NQR2,_RnfD,_RnfE_family	0	3	1	0.399436		PF05524.13	PEP-utilising_enzyme,_N-terminal	2	0	0	0	0	0.119533		PF00384.22	Molybdopterin_oxidoreductase	7	5	5	5
PF01051.21	Initiator_Replication_protein	1	0	0	0.252701		PF01555.18	DNA_methylase	0	1	3	0.393995		PF05117.12	Family_of_unknown_function_(DUF695)	1	0	0	0.207886		PF03853.15	YjeF-related_protein_N-terminus	1	0	0	0.205165		PF03264.14	NapC/NirT_cytochrome_c_family,_N-terminal_region	0	4	0	0.399436		PF05954.11	Phage_late_control_gene_D_protein_(GPD)	2	0	0	0	0	0.119533		PF00106.25	short_chain_dehydrogenase	8	7	5	4
PF01205.19	Uncharacterized_protein_family_UPF0029	1	0	0	0.252701		PF01610.17	Transposase	0	2	2	0.393995		PF05140.14	ResB-like_family	1	0	0	0.207886		PF03961.13	Flagellar_Assembly_Protein_A	1	0	0	0.205165		PF03602.15	Conserved_hypothetical_protein_95	0	3	1	0.399436		PF06841.12	T4-like_virus_tail_tube_protein_gp19	2	0	0	0	0	0.119533		PF00082.22	Subtilase_family	1	1	0	1
PF01212.21	Beta-eliminating_lyase	1	0	0	0.252701		PF01636.23	Phosphotransferase_enzyme_family	0	3	1	0.393995		PF05545.11	Cbb3-type_cytochrome_oxidase_component_FixQ	1	0	0	0.207886		PF03992.16	Antibiotic_biosynthesis_monooxygenase	1	0	0	0.205165		PF03764.18	Elongation_factor_G,_domain_IV	0	3	1	0.399436		PF07228.12	Stage_II_sporulation_protein_E_(SpoIIE)	2	0	0	0	0	0.119533		PF00180.20	Isocitrate/isopropylmalate_dehydrogenase	1	1	1	1
PF01226.17	Formate/nitrite_transporter	1	0	0	0.252701		PF02397.16	Bacterial_sugar_transferase	0	2	2	0.393995		PF05621.11	Bacterial_TniB_protein	1	0	0	0.207886		PF04028.13	Domain_of_unknown_function_(DUF374)	1	0	0	0.205165		PF03787.15	RAMP_superfamily	0	0	4	0.399436		PF07238.14	PilZ_domain	2	0	0	0	0	0.119533		PF00278.22	Pyridoxal-dependent_decarboxylase,_C-terminal_sheet_domain	1	2	1	2
PF01227.22	GTP_cyclohydrolase_I	1	0	0	0.252701		PF02563.16	Polysaccharide_biosynthesis/export_protein	0	3	1	0.393995		PF05661.12	Protein_of_unknown_function_(DUF808)	1	0	0	0.207886		PF04238.12	Protein_of_unknown_function_(DUF420)	1	0	0	0.205165		PF03880.15	DbpA_RNA_binding_domain	0	2	2	0.399436		PF07514.11	Putative_helicase	2	0	0	0	0	0.119533		PF00430.18	ATP_synthase_B/B__CF(0)	1	2	2	1
PF01253.22	Translation_initiation_factor_SUI1	1	0	0	0.252701		PF02630.14	SCO1/SenC	0	3	1	0.393995		PF05684.12	Protein_of_unknown_function_(DUF819)	1	0	0	0.207886		PF04338.12	Protein_of_unknown_function,_DUF481	1	0	0	0.205165		PF03960.15	ArsC_family	0	2	2	0.399436		PF07730.13	Histidine_kinase	2	0	0	0	0	0.119533		PF00892.20	EamA-like_transporter_family	1	2	3	1
PF01256.17	Carbohydrate_kinase	1	0	0	0.252701		PF02881.19	SRP54-type_protein,_helical_bundle_domain	0	2	2	0.393995		PF05970.14	PIF1-like_helicase	1	0	0	0.207886		PF04368.13	Protein_of_unknown_function_(DUF507)	1	0	0	0.205165		PF03976.14	Polyphosphate_kinase_2_(PPK2)	0	3	1	0.399436		PF08346.12	AntA/AntB_antirepressor	2	0	0	0	0	0.119533		PF00925.20	GTP_cyclohydrolase_II	1	2	1	1
PF01293.20	Phosphoenolpyruvate_carboxykinase	1	0	0	0.252701		PF02896.18	PEP-utilising_enzyme,_TIM_barrel_domain	0	4	0	0.393995		PF06167.12	Glucose-regulated_metallo-peptidase_M90	1	0	0	0.207886		PF04471.12	Restriction_endonuclease	1	0	0	0.205165		PF04060.13	Putative_Fe-S_cluster	0	3	1	0.399436		PF08369.10	Proto-chlorophyllide_reductase_57_kD_subunit	2	0	0	0	0	0.119533		PF00950.17	ABC_3_transport_family	1	2	1	1
PF01474.16	Class-II_DAHP_synthetase_family	1	0	0	0.252701		PF03116.15	NQR2,_RnfD,_RnfE_family	0	3	1	0.393995		PF06397.12	Desulfoferrodoxin,_N-terminal_domain	1	0	0	0.207886		PF05140.14	ResB-like_family	1	0	0	0.205165		PF04205.14	FMN-binding_domain	0	3	1	0.399436		PF08487.10	Vault_protein_inter-alpha-trypsin_domain	2	0	0	0	0	0.119533		PF01478.18	Type_IV_leader_peptidase_family	1	1	1	1
PF01483.20	Proprotein_convertase_P-domain	1	0	0	0.252701		PF03264.14	NapC/NirT_cytochrome_c_family,_N-terminal_region	0	4	0	0.393995		PF06725.11	3D_domain	1	0	0	0.207886		PF05199.13	GMC_oxidoreductase	1	0	0	0.205165		PF04326.14	Putative_DNA-binding_domain	0	1	3	0.399436		PF09704.10	CRISPR-associated_protein_(Cas_Cas5)	2	0	0	0	0	0.119533		PF02481.15	DNA_recombination-mediator_protein_A	1	1	2	1
PF01554.18	MatE	1	0	0	0.252701		PF03702.14	Anhydro-N-acetylmuramic_acid_kinase	0	1	3	0.393995		PF06742.11	Protein_of_unknown_function_(DUF1214)	1	0	0	0.207886		PF05402.12	Coenzyme_PQQ_synthesis_protein_D_(PqqD)	1	0	0	0.205165		PF05494.12	MlaC_protein	0	2	2	0.399436		PF10145.9	Phage-related_minor_tail_protein	2	0	0	0	0	0.119533		PF03453.17	MoeA_N-terminal_region_(domain_I_and_II)	1	2	2	2
PF01613.18	Flavin_reductase_like_domain	1	0	0	0.252701		PF03721.14	UDP-glucose/GDP-mannose_dehydrogenase_family,_NAD_binding_domain	0	2	2	0.393995		PF06821.13	Serine_hydrolase	1	0	0	0.207886		PF05430.11	S-adenosyl-L-methionine-dependent_methyltransferase	1	0	0	0.205165		PF06155.12	Protein_of_unknown_function_(DUF971)	0	3	1	0.399436		PF10387.9	Protein_of_unknown_function_(DUF2442)	2	0	0	0	0	0.119533		PF03460.17	Nitrite/Sulfite_reductase_ferredoxin-like_half_domain	1	1	2	1
PF01633.20	Choline/ethanolamine_kinase	1	0	0	0.252701		PF03734.14	L,D-transpeptidase_catalytic_domain	0	3	1	0.393995		PF06961.13	Protein_of_unknown_function_(DUF1294)	1	0	0	0.207886		PF05684.12	Protein_of_unknown_function_(DUF819)	1	0	0	0.205165		PF07012.12	Curlin_associated_repeat	0	4	0	0.399436		PF11191.8	Protein_of_unknown_function_(DUF2782)	2	0	0	0	0	0.119533		PF06750.13	Bacterial_Peptidase_A24_N-terminal_domain	1	1	1	1
PF01643.17	Acyl-ACP_thioesterase	1	0	0	0.252701		PF03787.15	RAMP_superfamily	0	0	4	0.393995		PF07722.13	Peptidase_C26	1	0	0	0.207886		PF05833.11	Fibronectin-binding_protein_A_N-terminus_(FbpA)	1	0	0	0.205165		PF07676.12	WD40-like_Beta_Propeller_Repeat	0	2	2	0.399436		PF11306.8	Protein_of_unknown_function_(DUF3108)	2	0	0	0	0	0.119533		PF07687.14	Peptidase_dimerisation_domain	1	2	1	1
PF01741.18	Large-conductance_mechanosensitive_channel,_MscL	1	0	0	0.252701		PF04060.13	Putative_Fe-S_cluster	0	3	1	0.393995		PF07876.12	Stress_responsive_A/B_Barrel_Domain	1	0	0	0.207886		PF05970.14	PIF1-like_helicase	1	0	0	0.205165		PF08281.12	Sigma-70,_region_4	0	3	1	0.399436		PF11617.8	Putative_metal-binding_motif	2	0	0	0	0	0.119533		PF13241.6	Putative_NAD(P)-binding	1	2	1	2
PF01909.23	Nucleotidyltransferase_domain	1	0	0	0.252701		PF04205.14	FMN-binding_domain	0	3	1	0.393995		PF08443.11	RimK-like_ATP-grasp_domain	1	0	0	0.207886		PF05977.13	Transmembrane_secretion_effector	1	0	0	0.205165		PF09134.10	Invasin,_domain_3	0	0	4	0.399436		PF11799.8	impB/mucB/samB_family_C-terminal_domain	2	0	0	0	0	0.119533		PF13406.6	Transglycosylase_SLT_domain	1	2	0	1
PF02113.15	D-Ala-D-Ala_carboxypeptidase_3_(S13)_family	1	0	0	0.252701		PF05494.12	MlaC_protein	0	2	2	0.393995		PF08477.13	Ras_of_Complex,_Roc,_domain_of_DAPkinase	1	0	0	0.207886		PF06180.11	Cobalt_chelatase_(CbiK)	1	0	0	0.205165		PF12146.8	Serine_aminopeptidase,_S33	0	3	1	0.399436		PF12019.8	Type_II_transport_protein_GspH	2	0	0	0	0	0.119533		PF13501.6	Sulfur_oxidation_protein_SoxY	1	2	2	1
PF02146.17	Sir2_family	1	0	0	0.252701		PF06155.12	Protein_of_unknown_function_(DUF971)	0	3	1	0.393995		PF08546.11	Ketopantoate_reductase_PanE/ApbA_C_terminal	1	0	0	0.207886		PF06629.12	MltA-interacting_protein_MipA	1	0	0	0.205165		PF12627.7	Probable_RNA_and_SrmB-_binding_site_of_polymerase_A	0	3	1	0.399436		PF12727.7	PBP_superfamily_domain	2	0	0	0	0	0.119533		PF13540.6	Regulator_of_chromosome_condensation_(RCC1)_repeat	1	0	0	0
PF02230.16	Phospholipase/Carboxylesterase	1	0	0	0.252701		PF07012.12	Curlin_associated_repeat	0	4	0	0.393995		PF08722.11	TnsA_endonuclease_N_terminal	1	0	0	0.207886		PF06725.11	3D_domain	1	0	0	0.205165		PF12762.7	ISXO2-like_transposase_domain	0	1	3	0.399436		PF12840.7	Helix-turn-helix_domain	2	0	0	0	0	0.119533		PF14450.6	Cell_division_protein_FtsA	1	2	1	1
PF02283.16	Cobinamide_kinase_/_cobinamide_phosphate_guanyltransferase	1	0	0	0.252701		PF07676.12	WD40-like_Beta_Propeller_Repeat	0	2	2	0.393995		PF08966.11	Domain_of_unknown_function_(DUF1882)	1	0	0	0.207886		PF06877.11	Regulator_of_ribonuclease_activity_B	1	0	0	0.205165		PF12974.7	ABC_transporter,_phosphonate,_periplasmic_substrate-binding_protein	0	4	0	0.399436		PF13244.6	Domain_of_unknown_function_(DUF4040)	2	0	0	0	0	0.119533		PF00271.31	Helicase_conserved_C-terminal_domain	18	15	9	7
PF02322.15	Cytochrome_bd_terminal_oxidase_subunit_II	1	0	0	0.252701		PF07977.13	FabA-like_domain	0	2	2	0.393995		PF09442.10	Domain_of_unknown_function_(DUF2018)	1	0	0	0.207886		PF07876.12	Stress_responsive_A/B_Barrel_Domain	1	0	0	0.205165		PF13091.6	PLD-like_domain	0	3	1	0.399436		PF13466.6	STAS_domain	2	0	0	0	0	0.119533		PF00275.20	EPSP_synthase_(3-phosphoshikimate_1-carboxyvinyltransferase)	2	2	1	2
PF02378.18	Phosphotransferase_system,_EIIC	1	0	0	0.252701		PF08281.12	Sigma-70,_region_4	0	3	1	0.393995		PF09695.10	Bacterial_protein_of_unknown_function_(YtfJ_HI0045)	1	0	0	0.207886		PF08477.13	Ras_of_Complex,_Roc,_domain_of_DAPkinase	1	0	0	0.205165		PF13375.6	RnfC_Barrel_sandwich_hybrid_domain	0	3	1	0.399436		PF13511.6	Domain_of_unknown_function_(DUF4124)	2	0	0	0	0	0.119533		PF00557.24	Metallopeptidase_family_M24	2	2	2	2
PF02502.18	Ribose/Galactose_Isomerase	1	0	0	0.252701		PF09134.10	Invasin,_domain_3	0	0	4	0.393995		PF10397.9	Adenylosuccinate_lyase_C-terminus	1	0	0	0.207886		PF08966.11	Domain_of_unknown_function_(DUF1882)	1	0	0	0.205165		PF13385.6	Concanavalin_A-like_lectin/glucanases_superfamily	0	4	0	0.399436		PF13542.6	Helix-turn-helix_domain_of_transposase_family_ISL3	2	0	0	0	0	0.119533		PF00579.25	tRNA_synthetases_class_I_(W_and_Y)	2	2	2	1
PF02511.15	Thymidylate_synthase_complementing_protein	1	0	0	0.252701		PF12627.7	Probable_RNA_and_SrmB-_binding_site_of_polymerase_A	0	3	1	0.393995		PF10415.9	Fumarase_C_C-terminus	1	0	0	0.207886		PF09442.10	Domain_of_unknown_function_(DUF2018)	1	0	0	0.205165		PF13439.6	Glycosyltransferase_Family_4	0	4	0	0.399436		PF13581.6	Histidine_kinase-like_ATPase_domain	2	0	0	0	0	0.119533		PF00809.22	Pterin_binding_enzyme	2	2	2	2
PF02516.14	Oligosaccharyl_transferase_STT3_subunit	1	0	0	0.252701		PF12762.7	ISXO2-like_transposase_domain	0	1	3	0.393995		PF10938.8	YfdX_protein	1	0	0	0.207886		PF09527.10	Putative_F0F1-ATPase_subunit_Ca2+/Mg2+_transporter	1	0	0	0.205165		PF13476.6	AAA_domain	0	3	1	0.399436		PF13650.6	Aspartyl_protease	2	0	0	0	0	0.119533		PF00909.21	Ammonium_Transporter_Family	2	1	2	2
PF02591.15	C4-type_zinc_ribbon_domain	1	0	0	0.252701		PF12974.7	ABC_transporter,_phosphonate,_periplasmic_substrate-binding_protein	0	4	0	0.393995		PF11220.8	Protein_of_unknown_function_(DUF3015)	1	0	0	0.207886		PF10397.9	Adenylosuccinate_lyase_C-terminus	1	0	0	0.205165		PF13502.6	AsmA-like_C-terminal_region	0	3	1	0.399436		PF13689.6	YfiR/HmsC-like	2	0	0	0	0	0.119533		PF01039.22	Carboxyl_transferase_domain	2	2	2	2
PF02654.15	Cobalamin-5-phosphate_synthase	1	0	0	0.252701		PF13091.6	PLD-like_domain	0	3	1	0.393995		PF11335.8	Protein_of_unknown_function_(DUF3137)	1	0	0	0.207886		PF10415.9	Fumarase_C_C-terminus	1	0	0	0.205165		PF13603.6	Leucyl-tRNA_synthetase,_Domain_2	0	1	3	0.399436		PF13740.6	ACT_domain	2	0	0	0	0	0.119533		PF01098.19	Cell_cycle_protein	2	2	2	2
PF02659.15	Putative_manganese_efflux_pump	1	0	0	0.252701		PF13375.6	RnfC_Barrel_sandwich_hybrid_domain	0	3	1	0.393995		PF11997.8	Domain_of_unknown_function_(DUF3492)	1	0	0	0.207886		PF11760.8	Cobalamin_synthesis_G_N-terminal	1	0	0	0.205165		PF13686.6	DsrE/DsrF/DrsH-like_family	0	3	1	0.399436		PF13975.6	gag-polyprotein_putative_aspartyl_protease	2	0	0	0	0	0.119533		PF01168.20	Alanine_racemase,_N-terminal_domain	2	2	2	2
PF02664.15	S-Ribosylhomocysteinase_(LuxS)	1	0	0	0.252701		PF13385.6	Concanavalin_A-like_lectin/glucanases_superfamily	0	4	0	0.393995		PF12072.8	Domain_of_unknown_function_(DUF3552)	1	0	0	0.207886		PF12072.8	Domain_of_unknown_function_(DUF3552)	1	0	0	0.205165		PF14312.6	FG-GAP_repeat	0	1	3	0.399436		PF14067.6	LssY_C-terminus	2	0	0	0	0	0.119533		PF01171.20	PP-loop_family	2	2	2	2
PF02746.16	Mandelate_racemase_/_muconate_lactonizing_enzyme,_N-terminal_domain	1	0	0	0.252701		PF13406.6	Transglycosylase_SLT_domain	0	1	3	0.393995		PF12163.8	DNA_replication_regulator	1	0	0	0.207886		PF12163.8	DNA_replication_regulator	1	0	0	0.205165		PF14492.6	Elongation_Factor_G,_domain_II	0	3	1	0.399436		PF16697.5	Inner_membrane_component_of_T3SS,_cytoplasmic_domain	2	0	0	0	0	0.119533		PF01266.24	FAD_dependent_oxidoreductase	2	4	1	1
PF02770.19	Acyl-CoA_dehydrogenase,_middle_domain	1	0	0	0.252701		PF13476.6	AAA_domain	0	3	1	0.393995		PF12513.8	Mitochondrial_degradasome_RNA_helicase_subunit_C_terminal	1	0	0	0.207886		PF12513.8	Mitochondrial_degradasome_RNA_helicase_subunit_C_terminal	1	0	0	0.205165		PF14815.6	NUDIX_domain	0	2	2	0.399436		PF16886.5	ATPsynthase_alpha/beta_subunit_N-term_extension	2	0	0	0	0	0.119533		PF01336.25	OB-fold_nucleic_acid_binding_domain	2	2	2	2
PF02926.17	THUMP_domain	1	0	0	0.252701		PF13502.6	AsmA-like_C-terminal_region	0	3	1	0.393995		PF12912.7	NLPC_P60_stabilising_domain,_N_term	1	0	0	0.207886		PF12912.7	NLPC_P60_stabilising_domain,_N_term	1	0	0	0.205165		PF17936.1	Bacterial_Ig_domain	0	0	4	0.399436		PF17170.4	6-bladed_beta-propeller	2	0	0	0	0	0.119533		PF02581.17	Thiamine_monophosphate_synthase	2	2	2	2
PF02943.15	Ferredoxin_thioredoxin_reductase_catalytic_beta_chain	1	0	0	0.252701		PF13673.7	Acetyltransferase_(GNAT)_domain	0	3	1	0.393995		PF12913.7	SH3_domain_(SH3b1_type)	1	0	0	0.207886		PF12913.7	SH3_domain_(SH3b1_type)	1	0	0	0.205165		PF13304.6	AAA_domain,_putative_AbiEii_toxin,_Type_IV_TA_system	6	13	16	0.404153		PF17179.4	4Fe-4S_dicluster_domain	2	0	0	0	0	0.119533		PF02597.20	ThiS_family	2	2	2	2
PF03008.14	Archaea_bacterial_proteins_of_unknown_function	1	0	0	0.252701		PF13675.6	Type_IV_pili_methyl-accepting_chemotaxis_transducer_N-term	0	4	0	0.393995		PF13083.6	KH_domain	1	0	0	0.207886		PF12914.7	SH3_domain_of_SH3b2_type	1	0	0	0.205165		PF00005.27	ABC_transporter	12	33	20	0.411401		PF18433.1	Domain_of_unknown_function_(DUF5610)	2	0	0	0	0	0.119533		PF02780.20	Transketolase,_C-terminal_domain	2	2	1	1
PF03009.17	Glycerophosphoryl_diester_phosphodiesterase_family	1	0	0	0.252701		PF13686.6	DsrE/DsrF/DrsH-like_family	0	3	1	0.393995		PF13109.6	AsmA-like_C-terminal_region	1	0	0	0.207886		PF13083.6	KH_domain	1	0	0	0.205165		PF00293.28	NUDIX_domain	1	5	3	0.421226		PF00111.27	2Fe-2S_iron-sulfur_cluster_binding_domain	3	0	0	0	1	0.122455		PF02874.23	ATP_synthase_alpha/beta_family,_beta-barrel_domain	2	2	2	2
PF03432.14	Relaxase/Mobilisation_nuclease_domain	1	0	0	0.252701		PF13905.6	Thioredoxin-like	0	3	1	0.393995		PF13114.6	RecO_N_terminal	1	0	0	0.207886		PF13109.6	AsmA-like_C-terminal_region	1	0	0	0.205165		PF00364.22	Biotin-requiring_enzyme	1	5	3	0.421226		PF00175.21	Oxidoreductase_NAD-binding_domain	3	0	0	0	1	0.122455		PF03129.20	Anticodon_binding_domain	2	2	2	2
PF03435.18	Saccharopine_dehydrogenase_NADP_binding_domain	1	0	0	0.252701		PF14312.6	FG-GAP_repeat	0	1	3	0.393995		PF13118.6	Protein_of_unknown_function_(DUF3972)	1	0	0	0.207886		PF13114.6	RecO_N_terminal	1	0	0	0.205165		PF00462.24	Glutaredoxin	1	4	4	0.421226		PF00378.20	Enoyl-CoA_hydratase/isomerase	3	0	1	0	0	0.122455		PF03462.18	PCRF_domain	2	2	2	2
PF03537.13	Glycoside-hydrolase_family_GH114	1	0	0	0.252701		PF14815.6	NUDIX_domain	0	2	2	0.393995		PF13179.6	Family_of_unknown_function_(DUF4006)	1	0	0	0.207886		PF13118.6	Protein_of_unknown_function_(DUF3972)	1	0	0	0.205165		PF00497.20	Bacterial_extracellular_solute-binding_proteins,_family_3	1	6	2	0.421226		PF01471.18	Putative_peptidoglycan_binding_domain	3	0	0	0	1	0.122455		PF03717.15	Penicillin-binding_Protein_dimerisation_domain	2	2	2	2
PF03547.18	Membrane_transport_protein	1	0	0	0.252701		PF17871.1	AAA_lid_domain	0	2	2	0.393995		PF13192.6	Thioredoxin_domain	1	0	0	0.207886		PF13200.6	Putative_glycosyl_hydrolase_domain	1	0	0	0.205165		PF00593.24	TonB_dependent_receptor	1	7	1	0.421226		PF02563.16	Polysaccharide_biosynthesis/export_protein	3	0	0	0	1	0.122455		PF03739.14	Lipopolysaccharide_export_system_permease_LptF/LptG	2	2	2	2
PF03553.14	Na+/H+_antiporter_family	1	0	0	0.252701		PF17936.1	Bacterial_Ig_domain	0	0	4	0.393995		PF13200.6	Putative_glycosyl_hydrolase_domain	1	0	0	0.207886		PF13277.6	YmdB-like_protein	1	0	0	0.205165		PF01077.22	Nitrite_and_sulphite_reductase_4Fe-4S_domain	1	5	3	0.421226		PF02630.14	SCO1/SenC	3	0	0	0	1	0.122455		PF05496.12	Holliday_junction_DNA_helicase_RuvB_P-loop_domain	2	2	2	2
PF03573.13	outer_membrane_porin,_OprD_family	1	0	0	0.252701		PF02518.26	Histidine_kinase-,_DNA_gyrase_B-,_and_HSP90-like_ATPase	15	59	5	0.410651		PF13275.6	S4_domain	1	0	0	0.207886		PF13286.6	Phosphohydrolase-associated_domain	1	0	0	0.205165		PF12796.7	Ankyrin_repeats_(3_copies)	1	8	0	0.421226		PF03116.15	NQR2,_RnfD,_RnfE_family	3	0	0	0	1	0.122455		PF07478.13	D-ala_D-ala_ligase_C-terminus	2	2	2	2
PF03601.14	Conserved_hypothetical_protein_698	1	0	0	0.252701		PF00196.19	Bacterial_regulatory_proteins,_luxR_family	1	7	1	0.413211		PF13277.6	YmdB-like_protein	1	0	0	0.207886		PF13344.6	Haloacid_dehalogenase-like_hydrolase	1	0	0	0.205165		PF13487.6	HD_domain	1	8	0	0.421226		PF04060.13	Putative_Fe-S_cluster	3	0	0	0	1	0.122455		PF07804.12	HipA-like_C-terminal_domain	2	2	1	2
PF03606.15	C4-dicarboxylate_anaerobic_carrier	1	0	0	0.252701		PF00293.28	NUDIX_domain	1	5	3	0.413211		PF13286.6	Phosphohydrolase-associated_domain	1	0	0	0.207886		PF13395.6	HNH_endonuclease	1	0	0	0.205165		PF13637.6	Ankyrin_repeats_(many_copies)	1	8	0	0.421226		PF04205.14	FMN-binding_domain	3	0	0	0	1	0.122455		PF07973.14	Threonyl_and_Alanyl_tRNA_synthetase_second_additional_domain	2	2	2	2
PF03640.15	Secreted_repeat_of_unknown_function	1	0	0	0.252701		PF00364.22	Biotin-requiring_enzyme	1	5	3	0.413211		PF13344.6	Haloacid_dehalogenase-like_hydrolase	1	0	0	0.207886		PF13509.6	S1_domain	1	0	0	0.205165		PF00070.27	Pyridine_nucleotide-disulphide_oxidoreductase	2	8	4	0.429445		PF06155.12	Protein_of_unknown_function_(DUF971)	3	0	0	0	1	0.122455		PF13205.6	Bacterial_Ig-like_domain	2	0	0	0
PF03692.15	Putative_zinc-_or_iron-chelating_domain	1	0	0	0.252701		PF12796.7	Ankyrin_repeats_(3_copies)	1	8	0	0.413211		PF13387.6	Domain_of_unknown_function_(DUF4105)	1	0	0	0.207886		PF13591.6	MerR_HTH_family_regulatory_protein	1	0	0	0.205165		PF02384.16	N-6_DNA_Methylase	2	5	7	0.429445		PF08281.12	Sigma-70,_region_4	3	0	0	0	1	0.122455		PF13393.6	Histidyl-tRNA_synthetase	2	2	2	2
PF03745.14	Domain_of_unknown_function_(DUF309)	1	0	0	0.252701		PF13188.7	PAS_domain	1	8	0	0.413211		PF13449.6	Esterase-like_activity_of_phytase	1	0	0	0.207886		PF13618.6	Gluconate_2-dehydrogenase_subunit_3	1	0	0	0.205165		PF04851.15	Type_III_restriction_enzyme,_res_subunit	4	8	12	0.435598		PF09720.10	Putative_addiction_module_component	3	0	0	1	0	0.122455		PF13500.6	AAA_domain	2	2	1	3
PF03747.14	ADP-ribosylglycohydrolase	1	0	0	0.252701		PF13637.6	Ankyrin_repeats_(many_copies)	1	8	0	0.413211		PF13590.6	Domain_of_unknown_function_(DUF4136)	1	0	0	0.207886		PF13664.6	Domain_of_unknown_function_(DUF4149)	1	0	0	0.205165		PF07992.14	Pyridine_nucleotide-disulphide_oxidoreductase	6	18	10	0.437293		PF13375.6	RnfC_Barrel_sandwich_hybrid_domain	3	0	0	0	1	0.122455		PF13584.6	Oxygen_tolerance	2	3	2	2
PF03831.14	PhnA_domain	1	0	0	0.252701		PF13692.6	Glycosyl_transferases_group_1	1	6	2	0.413211		PF13591.6	MerR_HTH_family_regulatory_protein	1	0	0	0.207886		PF13690.6	Chemotaxis_phosphatase_CheX	1	0	0	0.205165		PF08245.12	Mur_ligase_middle_domain	2	5	6	0.483278		PF13476.6	AAA_domain	3	0	0	0	1	0.122455		PF17757.1	UvrB_interaction_domain	2	2	2	2
PF03848.14	Tellurite_resistance_protein_TehB	1	0	0	0.252701		PF00070.27	Pyridine_nucleotide-disulphide_oxidoreductase	2	8	4	0.419496		PF13597.6	Anaerobic_ribonucleoside-triphosphate_reductase	1	0	0	0.207886		PF13729.6	F_plasmid_transfer_operon,_TraF,_protein	1	0	0	0.205165		PF00109.26	Beta-ketoacyl_synthase,_N-terminal_domain	1	4	3	0.488671		PF13502.6	AsmA-like_C-terminal_region	3	0	0	0	1	0.122455		PF00528.22	Binding-protein-dependent_transport_system_inner_membrane_component	7	5	5	4
PF03853.15	YjeF-related_protein_N-terminus	1	0	0	0.252701		PF13649.6	Methyltransferase_domain	3	12	4	0.421896		PF13640.6	2OG-Fe(II)_oxygenase_superfamily	1	0	0	0.207886		PF14490.6	Helix-hairpin-helix_containing_domain	1	0	0	0.205165		PF00216.21	Bacterial_DNA-binding_protein	1	4	3	0.488671		PF13686.6	DsrE/DsrF/DrsH-like_family	3	0	0	0	1	0.122455		PF13489.6	Methyltransferase_domain	7	7	3	3
PF03942.15	DTW_domain	1	0	0	0.252701		PF00361.20	Proton-conducting_membrane_transporter	3	12	3	0.46806		PF13661.6	2OG-Fe(II)_oxygenase_superfamily	1	0	0	0.207886		PF14591.6	AF0941-like	1	0	0	0.205165		PF01145.25	SPFH_domain_/_Band_7_family	1	3	4	0.488671		PF04542.14	Sigma-70_region_2	7	1	1	1	3	0.122564		PF00083.24	Sugar_(and_other)_transporter	0	2	0	0
PF04028.13	Domain_of_unknown_function_(DUF374)	1	0	0	0.252701		PF01656.23	CobQ/CobB/MinD/ParA_nucleotide_binding_domain	3	12	3	0.46806		PF13664.6	Domain_of_unknown_function_(DUF4149)	1	0	0	0.207886		PF14789.6	Tetrahydrodipicolinate_N-succinyltransferase_middle	1	0	0	0.205165		PF01435.18	Peptidase_family_M48	1	4	3	0.488671		PF00034.21	Cytochrome_c	13	6	5	2	2	0.132255		PF00316.20	Fructose-1-6-bisphosphatase,_N-terminal_domain	0	1	1	1
PF04087.14	Domain_of_unknown_function_(DUF389)	1	0	0	0.252701		PF00109.26	Beta-ketoacyl_synthase,_N-terminal_domain	1	4	3	0.480815		PF13690.6	Chemotaxis_phosphatase_CheX	1	0	0	0.207886		PF14790.6	Tetrahydrodipicolinate_N-succinyltransferase_N-terminal	1	0	0	0.205165		PF02801.22	Beta-ketoacyl_synthase,_C-terminal_domain	1	4	3	0.488671		PF13442.6	Cytochrome_C_oxidase,_cbb3-type,_subunit_III	13	6	3	2	4	0.132255		PF00334.19	Nucleoside_diphosphate_kinase	0	1	1	1
PF04138.14	GtrA-like_protein	1	0	0	0.252701		PF00216.21	Bacterial_DNA-binding_protein	1	4	3	0.480815		PF13704.6	Glycosyl_transferase_family_2	1	0	0	0.207886		PF14804.6	Jag_N-terminus	1	0	0	0.205165		PF12850.7	Calcineurin-like_phosphoesterase_superfamily_domain	1	4	3	0.488671		PF00497.20	Bacterial_extracellular_solute-binding_proteins,_family_3	6	0	2	1	2	0.14164		PF00481.21	Protein_phosphatase_2C	0	1	1	1
PF04228.13	Putative_neutral_zinc_metallopeptidase	1	0	0	0.252701		PF01145.25	SPFH_domain_/_Band_7_family	1	3	4	0.480815		PF13729.6	F_plasmid_transfer_operon,_TraF,_protein	1	0	0	0.207886		PF14821.6	Threonine_synthase_N_terminus	1	0	0	0.205165		PF13098.6	Thioredoxin-like_domain	1	4	3	0.488671		PF13641.6	Glycosyltransferase_like_family_2	6	3	0	1	1	0.14164		PF00484.19	Carbonic_anhydrase	0	1	1	1
PF04237.13	YjbR	1	0	0	0.252701		PF01435.18	Peptidase_family_M48	1	4	3	0.480815		PF14376.6	Haem-binding_domain	1	0	0	0.207886		PF15436.6	Plasminogen-binding_protein_pgbA_N-terminal	1	0	0	0.205165		PF13606.6	Ankyrin_repeat	1	7	0	0.488671		PF00361.20	Proton-conducting_membrane_transporter	12	3	3	5	3	0.150566		PF00923.19	Transaldolase/Fructose-6-phosphate_aldolase	0	1	1	1
PF04238.12	Protein_of_unknown_function_(DUF420)	1	0	0	0.252701		PF02801.22	Beta-ketoacyl_synthase,_C-terminal_domain	1	4	3	0.480815		PF14490.6	Helix-hairpin-helix_containing_domain	1	0	0	0.207886		PF16514.5	putative_NADH-ubiquinone_oxidoreductase_chain_E	1	0	0	0.205165		PF13641.6	Glycosyltransferase_like_family_2	1	6	1	0.488671		PF00313.22	_Cold-shock__DNA-binding_domain	5	2	0	1	1	0.164643		PF01219.19	Prokaryotic_diacylglycerol_kinase	0	0	1	1
PF04286.12	Protein_of_unknown_function_(DUF445)	1	0	0	0.252701		PF06723.13	MreB/Mbl_protein	1	4	3	0.480815		PF14591.6	AF0941-like	1	0	0	0.207886		PF16653.5	Saccharopine_dehydrogenase_C-terminal_domain	1	0	0	0.205165		PF13857.6	Ankyrin_repeats_(many_copies)	1	7	0	0.488671		PF01464.20	Transglycosylase_SLT_domain	7	2	2	2	1	0.174558		PF01227.22	GTP_cyclohydrolase_I	0	1	1	1
PF04341.12	Protein_of_unknown_function,_DUF485	1	0	0	0.252701		PF07724.14	AAA_domain_(Cdc48_subfamily)	1	4	3	0.480815		PF14789.6	Tetrahydrodipicolinate_N-succinyltransferase_middle	1	0	0	0.207886		PF16730.5	DnaG-primase_C-terminal,_helicase-binding_domain	1	0	0	0.205165		PF00271.31	Helicase_conserved_C-terminal_domain	7	18	12	0.502357		PF00122.20	E1-E2_ATPase	4	1	1	0	1	0.192894		PF01256.17	Carbohydrate_kinase	0	1	1	1
PF04366.12	Las17-binding_protein_actin_regulator	1	0	0	0.252701		PF12850.7	Calcineurin-like_phosphoesterase_superfamily_domain	1	4	3	0.480815		PF14790.6	Tetrahydrodipicolinate_N-succinyltransferase_N-terminal	1	0	0	0.207886		PF17033.5	Carboxypeptidase_controlling_helical_cell_shape_catalytic	1	0	0	0.205165		PF00198.23	2-oxoacid_dehydrogenases_acyltransferase_(catalytic_domain)	0	2	1	0.502418		PF12697.7	Alpha/beta_hydrolase_family	4	0	0	1	2	0.192894		PF01293.20	Phosphoenolpyruvate_carboxykinase	0	1	1	1
PF04368.13	Protein_of_unknown_function_(DUF507)	1	0	0	0.252701		PF13098.6	Thioredoxin-like_domain	1	4	3	0.480815		PF14804.6	Jag_N-terminus	1	0	0	0.207886		PF17129.4	C-terminal_domain_of_metallo-carboxypeptidase	1	0	0	0.205165		PF00224.21	Pyruvate_kinase,_barrel_domain	0	2	1	0.502418		PF00070.27	Pyridine_nucleotide-disulphide_oxidoreductase	8	1	2	2	4	0.20194		PF01474.16	Class-II_DAHP_synthetase_family	0	1	1	1
PF04632.12	Fusaric_acid_resistance_protein_family	1	0	0	0.252701		PF13606.6	Ankyrin_repeat	1	7	0	0.480815		PF14821.6	Threonine_synthase_N_terminus	1	0	0	0.207886		PF17783.1	CvfB-like_winged_helix_domain	1	0	0	0.205165		PF00303.19	Thymidylate_synthase	0	1	2	0.502418		PF08534.10	Redoxin	13	5	3	4	5	0.205424		PF01554.18	MatE	0	1	1	1
PF04960.15	Glutaminase	1	0	0	0.252701		PF13857.6	Ankyrin_repeats_(many_copies)	1	7	0	0.480815		PF15436.6	Plasminogen-binding_protein_pgbA_N-terminal	1	0	0	0.207886		PF17792.1	ThiD2_family	1	0	0	0.205165		PF00365.20	Phosphofructokinase	0	2	1	0.502418		PF13432.6	Tetratricopeptide_repeat	9	0	1	2	8	0.225174		PF01717.18	Cobalamin-independent_synthase,_Catalytic_domain	0	1	1	0
PF05199.13	GMC_oxidoreductase	1	0	0	0.252701		PF00198.23	2-oxoacid_dehydrogenases_acyltransferase_(catalytic_domain)	0	2	1	0.497277		PF16321.5	Sigma_54_modulation/S30EA_ribosomal_protein_C_terminus	1	0	0	0.207886		PF17810.1	Arginine_decarboxylase_helical_bundle_domain	1	0	0	0.205165		PF00378.20	Enoyl-CoA_hydratase/isomerase	0	3	0	0.502418		PF00459.25	Inositol_monophosphatase_family	3	0	0	0	2	0.228584		PF01841.19	Transglutaminase-like_superfamily	0	1	1	0
PF05401.11	Nodulation_protein_S_(NodS)	1	0	0	0.252701		PF00204.25	DNA_gyrase_B	0	2	1	0.497277		PF16514.5	putative_NADH-ubiquinone_oxidoreductase_chain_E	1	0	0	0.207886		PF17886.1	HSP20-like_domain_found_in_ArsA	1	0	0	0.205165		PF00542.19	Ribosomal_protein_L7/L12_C-terminal_domain	0	1	2	0.502418		PF01323.20	DSBA-like_thioredoxin_domain	3	1	1	0	0	0.228584		PF01880.18	Desulfoferrodoxin	0	2	0	1
PF05402.12	Coenzyme_PQQ_synthesis_protein_D_(PqqD)	1	0	0	0.252701		PF00224.21	Pyruvate_kinase,_barrel_domain	0	2	1	0.497277		PF16653.5	Saccharopine_dehydrogenase_C-terminal_domain	1	0	0	0.207886		PF18059.1	Csd3_N-terminal	1	0	0	0.205165		PF00565.17	Staphylococcal_nuclease_homologue	0	2	1	0.502418		PF02371.16	Transposase_IS116/IS110/IS902_family	3	0	0	0	2	0.228584		PF01973.18	Protein_of_unknown_function_DUF115	0	0	1	2
PF05430.11	S-adenosyl-L-methionine-dependent_methyltransferase	1	0	0	0.252701		PF00303.19	Thymidylate_synthase	0	1	2	0.497277		PF16730.5	DnaG-primase_C-terminal,_helicase-binding_domain	1	0	0	0.207886		PF18273.1	Type_III_R-M_EcoP15I_C-terminal_domain	1	0	0	0.205165		PF00582.26	Universal_stress_protein_family	0	3	0	0.502418		PF02915.17	Rubrerythrin	3	1	1	0	0	0.228584		PF02283.16	Cobinamide_kinase_/_cobinamide_phosphate_guanyltransferase	0	1	1	1
PF05545.11	Cbb3-type_cytochrome_oxidase_component_FixQ	1	0	0	0.252701		PF00400.32	WD_domain,_G-beta_repeat	0	0	3	0.497277		PF16963.5	PelD_GGDEF_domain	1	0	0	0.207886		PF18335.1	ATP-dependent_RecD-like_DNA_helicase_SH3_domain	1	0	0	0.205165		PF00595.24	PDZ_domain	0	2	1	0.502418		PF10111.9	Glycosyltransferase_like_family_2	3	0	0	2	0	0.228584		PF02502.18	Ribose/Galactose_Isomerase	0	1	1	1
PF05621.11	Bacterial_TniB_protein	1	0	0	0.252701		PF00565.17	Staphylococcal_nuclease_homologue	0	2	1	0.497277		PF17783.1	CvfB-like_winged_helix_domain	1	0	0	0.207886		PF18472.1	HP1451_C-terminal_domain	1	0	0	0.205165		PF00805.22	Pentapeptide_repeats_(8_copies)	0	3	0	0.502418		PF12627.7	Probable_RNA_and_SrmB-_binding_site_of_polymerase_A	3	1	0	0	1	0.228584		PF02511.15	Thymidylate_synthase_complementing_protein	0	1	1	1
PF05670.13	NFACT_protein_RNA_binding_domain	1	0	0	0.252701		PF00570.23	HRDC_domain	0	2	1	0.497277		PF17792.1	ThiD2_family	1	0	0	0.207886		PF18527.1	STT3/PglB_C-terminal_beta-barrel_domain	1	0	0	0.205165		PF01035.20	6-O-methylguanine_DNA_methyltransferase,_DNA_binding_domain	0	1	2	0.502418		PF13091.6	PLD-like_domain	3	1	0	0	1	0.228584		PF02591.15	C4-type_zinc_ribbon_domain	0	1	1	1
PF05684.12	Protein_of_unknown_function_(DUF819)	1	0	0	0.252701		PF00582.26	Universal_stress_protein_family	0	3	0	0.497277		PF17810.1	Arginine_decarboxylase_helical_bundle_domain	1	0	0	0.207886		PF18541.1	RuvC_endonuclease_subdomain_3	1	0	0	0.205165		PF01323.20	DSBA-like_thioredoxin_domain	0	3	0	0.502418		PF13371.6	Tetratricopeptide_repeat	3	0	0	0	2	0.228584		PF02654.15	Cobalamin-5-phosphate_synthase	0	1	1	1
PF05707.12	Zonular_occludens_toxin_(Zot)	1	0	0	0.252701		PF00677.17	Lumazine_binding_domain	0	2	1	0.497277		PF18059.1	Csd3_N-terminal	1	0	0	0.207886		PF18618.1	HP0268	1	0	0	0.205165		PF01496.19	V-type_ATPase_116kDa_subunit_family	0	3	0	0.502418		PF13374.6	Tetratricopeptide_repeat	3	0	0	0	2	0.228584		PF02664.15	S-Ribosylhomocysteinase_(LuxS)	0	1	1	1
PF05728.12	Uncharacterised_protein_family_(UPF0227)	1	0	0	0.252701		PF00805.22	Pentapeptide_repeats_(8_copies)	0	3	0	0.497277		PF18335.1	ATP-dependent_RecD-like_DNA_helicase_SH3_domain	1	0	0	0.207886		PF16363.5	GDP-mannose_4,6_dehydratase	6	7	7	0.213238		PF01522.21	Polysaccharide_deacetylase	0	1	2	0.502418		PF00126.27	Bacterial_regulatory_helix-turn-helix_protein,_lysR_family	7	3	1	1	3	0.234076		PF02677.14	Epoxyqueuosine_reductase_QueH	0	1	0	1
PF05833.11	Fibronectin-binding_protein_A_N-terminus_(FbpA)	1	0	0	0.252701		PF00986.21	DNA_gyrase_B_subunit,_carboxyl_terminus	0	2	1	0.497277		PF18472.1	HP1451_C-terminal_domain	1	0	0	0.207886		PF00448.22	SRP54-type_protein,_GTPase_domain	3	3	2	0.214638		PF01541.24	GIY-YIG_catalytic_domain	0	2	1	0.502418		PF00593.24	TonB_dependent_receptor	7	4	2	1	1	0.234076		PF02926.17	THUMP_domain	0	1	1	1
PF05970.14	PIF1-like_helicase	1	0	0	0.252701		PF01035.20	6-O-methylguanine_DNA_methyltransferase,_DNA_binding_domain	0	1	2	0.497277		PF18618.1	HP0268	1	0	0	0.207886		PF00749.21	tRNA_synthetases_class_I_(E_and_Q),_catalytic_domain	3	3	2	0.214638		PF01548.17	Transposase	0	1	2	0.502418		PF03466.20	LysR_substrate_binding_domain	7	2	1	1	4	0.234076		PF02943.15	Ferredoxin_thioredoxin_reductase_catalytic_beta_chain	0	1	1	1
PF06094.12	Gamma-glutamyl_cyclotransferase,_AIG2-like	1	0	0	0.252701		PF01134.22	Glucose_inhibited_division_protein_A	0	2	1	0.497277		PF00270.29	DEAD/DEAH_box_helicase	8	11	9	0.212135		PF02421.18	Ferrous_iron_transport_protein_B	3	3	2	0.214638		PF01571.21	Aminomethyltransferase_folate-binding_domain	0	2	1	0.502418		PF12161.8	HsdM_N-terminal_domain	5	0	2	0	3	0.239245		PF03008.14	Archaea_bacterial_proteins_of_unknown_function	0	1	2	0
PF06097.11	Bacterial_protein_of_unknown_function_(DUF945)	1	0	0	0.252701		PF01408.22	Oxidoreductase_family,_NAD-binding_Rossmann_fold	0	3	0	0.497277		PF00115.20	Cytochrome_C_and_Quinol_oxidase_polypeptide_I	3	1	4	0.220768		PF10609.9	NUBPL_iron-transfer_P-loop_NTPase	3	3	2	0.214638		PF01734.22	Patatin-like_phospholipase	0	2	1	0.502418		PF00578.21	AhpC/TSA_family	13	6	3	4	5	0.247488		PF03050.14	Transposase_IS66_family	0	0	0	0
PF06100.11	MCRA_family	1	0	0	0.252701		PF01496.19	V-type_ATPase_116kDa_subunit_family	0	3	0	0.497277		PF00448.22	SRP54-type_protein,_GTPase_domain	3	3	2	0.220768		PF13180.6	PDZ_domain	3	3	2	0.214638		PF01844.23	HNH_endonuclease	0	3	0	0.502418		PF07992.14	Pyridine_nucleotide-disulphide_oxidoreductase	18	4	7	6	10	0.268431		PF03435.18	Saccharopine_dehydrogenase_NADP_binding_domain	0	1	1	1
PF06189.12	5_-nucleotidase	1	0	0	0.252701		PF01522.21	Polysaccharide_deacetylase	0	1	2	0.497277		PF00749.21	tRNA_synthetases_class_I_(E_and_Q),_catalytic_domain	3	3	2	0.220768		PF00587.25	tRNA_synthetase_class_II_core_domain_(G,_H,_P,_S_and_T)	4	4	4	0.219449		PF01865.16	Protein_of_unknown_function_DUF47	0	1	2	0.502418		PF04321.17	RmlD_substrate_binding_domain	6	3	0	3	1	0.27291		PF03534.13	Salmonella_virulence_plasmid_65kDa_B_protein	0	0	0	0
PF06397.12	Desulfoferrodoxin,_N-terminal_domain	1	0	0	0.252701		PF01548.17	Transposase	0	1	2	0.497277		PF00999.21	Sodium/hydrogen_exchanger_family	3	5	0	0.220768		PF09334.11	tRNA_synthetases_class_I_(M)	4	5	3	0.219449		PF01899.16	Na+/H+_ion_antiporter_subunit	0	3	0	0.502418		PF04545.16	Sigma-70,_region_4	6	1	2	2	2	0.27291		PF03553.14	Na+/H+_antiporter_family	0	1	1	1
PF06445.15	GyrI-like_small_molecule_binding_domain	1	0	0	0.252701		PF01571.21	Aminomethyltransferase_folate-binding_domain	0	2	1	0.497277		PF09335.11	SNARE_associated_Golgi_protein	3	5	0	0.220768		PF01370.21	NAD_dependent_epimerase/dehydratase_family	7	11	7	0.240634		PF02010.15	REJ_domain	0	3	0	0.502418		PF00198.23	2-oxoacid_dehydrogenases_acyltransferase_(catalytic_domain)	2	0	0	0	1	0.275927		PF03601.14	Conserved_hypothetical_protein_698	0	1	1	1
PF06468.13	Spondin_N	1	0	0	0.252701		PF01844.23	HNH_endonuclease	0	3	0	0.497277		PF10609.9	NUBPL_iron-transfer_P-loop_NTPase	3	3	2	0.220768		PF00117.28	Glutamine_amidotransferase_class-I	5	7	5	0.259714		PF02224.18	Cytidylate_kinase	0	1	2	0.502418		PF00211.20	Adenylate_and_Guanylate_cyclase_catalytic_domain	2	0	1	0	0	0.275927		PF03692.15	Putative_zinc-_or_iron-chelating_domain	0	1	1	1
PF06821.13	Serine_hydrolase	1	0	0	0.252701		PF01865.16	Protein_of_unknown_function_DUF47	0	1	2	0.497277		PF13242.6	HAD-hyrolase-like	3	2	3	0.220768		PF00384.22	Molybdopterin_oxidoreductase	5	7	5	0.259714		PF02347.16	Glycine_cleavage_system_P-protein	0	2	1	0.502418		PF00224.21	Pyruvate_kinase,_barrel_domain	2	0	0	0	1	0.275927		PF03745.14	Domain_of_unknown_function_(DUF309)	0	1	1	1
PF06865.11	Pyrimidine/purine_nucleoside_phosphorylase	1	0	0	0.252701		PF01899.16	Na+/H+_ion_antiporter_subunit	0	3	0	0.497277		PF00133.22	tRNA_synthetases_class_I_(I,_L,_M_and_V)	4	4	4	0.226903		PF00696.28	Amino_acid_kinase_family	4	5	4	0.268784		PF02350.19	UDP-N-acetylglucosamine_2-epimerase	0	2	1	0.502418		PF00565.17	Staphylococcal_nuclease_homologue	2	0	0	0	1	0.275927		PF03831.14	PhnA_domain	0	1	1	1
PF06961.13	Protein_of_unknown_function_(DUF1294)	1	0	0	0.252701		PF02010.15	REJ_domain	0	3	0	0.497277		PF00587.25	tRNA_synthetase_class_II_core_domain_(G,_H,_P,_S_and_T)	4	4	4	0.226903		PF01584.19	CheW-like_domain	4	9	0	0.268784		PF02424.15	ApbE_family	0	2	1	0.502418		PF01571.21	Aminomethyltransferase_folate-binding_domain	2	0	0	0	1	0.275927		PF03853.15	YjeF-related_protein_N-terminus	0	1	1	1
PF07362.12	Post-segregation_antitoxin_CcdA	1	0	0	0.252701		PF02080.21	TrkA-C_domain	0	1	2	0.497277		PF00117.28	Glutamine_amidotransferase_class-I	5	7	5	0.269246		PF00146.21	NADH_dehydrogenase	2	2	1	0.273352		PF02562.16	PhoH-like_protein	0	2	1	0.502418		PF01757.22	Acyltransferase_family	2	1	0	0	0	0.275927		PF03886.13	ABC-type_transport_auxiliary_lipoprotein_component	0	2	1	0
PF07722.13	Peptidase_C26	1	0	0	0.252701		PF02224.18	Cytidylate_kinase	0	1	2	0.497277		PF00384.22	Molybdopterin_oxidoreductase	5	7	5	0.269246		PF00346.19	Respiratory-chain_NADH_dehydrogenase,_49_Kd_subunit	2	2	1	0.273352		PF02665.14	Nitrate_reductase_gamma_subunit	0	1	2	0.502418		PF01871.17	AMMECR1	2	0	1	0	0	0.275927		PF03992.16	Antibiotic_biosynthesis_monooxygenase	0	2	0	1
PF07866.11	Protein_of_unknown_function_(DUF1653)	1	0	0	0.252701		PF02347.16	Glycine_cleavage_system_P-protein	0	2	1	0.497277		PF00528.22	Binding-protein-dependent_transport_system_inner_membrane_component	5	7	5	0.269246		PF00881.24	Nitroreductase_family	2	1	2	0.273352		PF02690.15	Na+/Pi-cotransporter	0	3	0	0.502418		PF02040.15	Arsenical_pump_membrane_protein	2	1	0	0	0	0.275927		PF04028.13	Domain_of_unknown_function_(DUF374)	0	1	1	1
PF07869.12	Protein_of_unknown_function_(DUF1656)	1	0	0	0.252701		PF02562.16	PhoH-like_protein	0	2	1	0.497277		PF00691.20	OmpA_family	4	8	1	0.277325		PF00953.21	Glycosyl_transferase_family_4	2	1	2	0.273352		PF02698.17	DUF218_domain	0	2	1	0.502418		PF02120.16	Flagellar_hook-length_control_protein_FliK	2	0	0	1	0	0.275927		PF04238.12	Protein_of_unknown_function_(DUF420)	0	1	1	1
PF07876.12	Stress_responsive_A/B_Barrel_Domain	1	0	0	0.252701		PF02665.14	Nitrate_reductase_gamma_subunit	0	1	2	0.497277		PF00696.28	Amino_acid_kinase_family	4	5	4	0.277325		PF01406.19	tRNA_synthetases_class_I_(C)_catalytic_domain	2	1	2	0.273352		PF02817.17	e3_binding_domain	0	2	1	0.502418		PF02347.16	Glycine_cleavage_system_P-protein	2	0	0	0	1	0.275927		PF04368.13	Protein_of_unknown_function_(DUF507)	0	1	1	1
PF07883.11	Cupin_domain	1	0	0	0.252701		PF02690.15	Na+/Pi-cotransporter	0	3	0	0.497277		PF00890.24	FAD_binding_domain	4	6	3	0.277325		PF01408.22	Oxidoreductase_family,_NAD-binding_Rossmann_fold	2	3	0	0.273352		PF02887.16	Pyruvate_kinase,_alpha/beta_domain	0	2	1	0.502418		PF02412.18	Thrombospondin_type_3_repeat	2	0	0	1	0	0.275927		PF04403.13	Paraquat-inducible_protein_A	0	3	0	0
PF08274.12	PhnA_Zinc-Ribbon	1	0	0	0.252701		PF02817.17	e3_binding_domain	0	2	1	0.497277		PF01584.19	CheW-like_domain	4	9	0	0.277325		PF01558.18	Pyruvate_ferredoxin/flavodoxin_oxidoreductase	2	3	0	0.273352		PF02915.17	Rubrerythrin	0	3	0	0.502418		PF02562.16	PhoH-like_protein	2	0	0	0	1	0.275927		PF05045.12	Rhamnan_synthesis_protein_F	0	3	0	0
PF08338.11	Domain_of_unknown_function_(DUF1731)	1	0	0	0.252701		PF02861.20	Clp_amino_terminal_domain,_pathogenicity_island_component	0	2	1	0.497277		PF01297.17	Zinc-uptake_complex_component_A_periplasmic	2	2	1	0.278965		PF01645.17	Conserved_region_in_glutamate_synthase	2	1	2	0.273352		PF02951.14	Prokaryotic_glutathione_synthetase,_N-terminal_domain	0	1	2	0.502418		PF02817.17	e3_binding_domain	2	0	0	0	1	0.275927		PF05684.12	Protein_of_unknown_function_(DUF819)	0	1	1	1
PF08401.11	Domain_of_unknown_function_(DUF1738)	1	0	0	0.252701		PF02887.16	Pyruvate_kinase,_alpha/beta_domain	0	2	1	0.497277		PF01406.19	tRNA_synthetases_class_I_(C)_catalytic_domain	2	1	2	0.278965		PF01817.21	Chorismate_mutase_type_II	2	1	2	0.273352		PF02955.16	Prokaryotic_glutathione_synthetase,_ATP-grasp_domain	0	1	2	0.502418		PF02887.16	Pyruvate_kinase,_alpha/beta_domain	2	0	0	0	1	0.275927		PF05970.14	PIF1-like_helicase	0	1	1	1
PF08837.11	Protein_of_unknown_function_(DUF1810)	1	0	0	0.252701		PF02951.14	Prokaryotic_glutathione_synthetase,_N-terminal_domain	0	1	2	0.497277		PF01558.18	Pyruvate_ferredoxin/flavodoxin_oxidoreductase	2	3	0	0.278965		PF02082.20	Transcriptional_regulator	2	2	1	0.273352		PF03050.14	Transposase_IS66_family	0	0	3	0.502418		PF03724.16	META_domain	2	1	0	0	0	0.275927		PF06877.11	Regulator_of_ribonuclease_activity_B	0	0	2	1
PF08966.11	Domain_of_unknown_function_(DUF1882)	1	0	0	0.252701		PF02955.16	Prokaryotic_glutathione_synthetase,_ATP-grasp_domain	0	1	2	0.497277		PF01645.17	Conserved_region_in_glutamate_synthase	2	1	2	0.278965		PF02222.22	ATP-grasp_domain	2	1	2	0.273352		PF03143.17	Elongation_factor_Tu_C-terminal_domain	0	2	1	0.502418		PF03861.14	ANTAR_domain	2	0	0	0	1	0.275927		PF07876.12	Stress_responsive_A/B_Barrel_Domain	0	1	1	1
PF09002.11	Domain_of_unknown_function_(DUF1887)	1	0	0	0.252701		PF03050.14	Transposase_IS66_family	0	0	3	0.497277		PF01817.21	Chorismate_mutase_type_II	2	1	2	0.278965		PF02239.16	Cytochrome_D1_heme_domain	2	3	0	0.273352		PF03372.23	Endonuclease/Exonuclease/phosphatase_family	0	2	1	0.502418		PF04828.14	Glutathione-dependent_formaldehyde-activating_enzyme	2	0	0	0	1	0.275927		PF08267.12	Cobalamin-independent_synthase,_N-terminal_domain	0	1	1	0
PF09442.10	Domain_of_unknown_function_(DUF2018)	1	0	0	0.252701		PF03480.13	Bacterial_extracellular_solute-binding_protein,_family_7	0	2	1	0.497277		PF02222.22	ATP-grasp_domain	2	1	2	0.278965		PF02272.19	DHHA1_domain	2	2	1	0.273352		PF03534.13	Salmonella_virulence_plasmid_65kDa_B_protein	0	0	3	0.502418		PF06831.14	Formamidopyrimidine-DNA_glycosylase_H2TH_domain	2	0	0	0	1	0.275927		PF08443.11	RimK-like_ATP-grasp_domain	0	2	1	0
PF09669.10	Phage_regulatory_protein_Rha_(Phage_pRha)	1	0	0	0.252701		PF03534.13	Salmonella_virulence_plasmid_65kDa_B_protein	0	0	3	0.497277		PF02239.16	Cytochrome_D1_heme_domain	2	3	0	0.278965		PF02348.19	Cytidylyltransferase	2	1	2	0.273352		PF03807.17	NADP_oxidoreductase_coenzyme_F420-dependent	0	1	2	0.502418		PF07929.11	Plasmid_pRiA4b_ORF-3-like_protein	2	1	0	0	0	0.275927		PF08780.11	Nucleotidyltransferase_substrate_binding_protein_like	0	0	0	0
PF09674.10	Protein_of_unknown_function_(DUF2400)	1	0	0	0.252701		PF03807.17	NADP_oxidoreductase_coenzyme_F420-dependent	0	1	2	0.497277		PF02272.19	DHHA1_domain	2	2	1	0.278965		PF02441.19	Flavoprotein	2	2	1	0.273352		PF03861.14	ANTAR_domain	0	2	1	0.502418		PF09968.9	Uncharacterized_protein_domain_(DUF2202)	2	1	0	0	0	0.275927		PF08966.11	Domain_of_unknown_function_(DUF1882)	0	1	1	1
PF09695.10	Bacterial_protein_of_unknown_function_(YtfJ_HI0045)	1	0	0	0.252701		PF03861.14	ANTAR_domain	0	2	1	0.497277		PF02348.19	Cytidylyltransferase	2	1	2	0.278965		PF03449.15	Transcription_elongation_factor,_N-terminal	2	2	1	0.273352		PF03918.14	Cytochrome_C_biogenesis_protein	0	1	2	0.502418		PF10150.9	Ribonuclease_E/G_family	2	0	0	0	1	0.275927		PF09442.10	Domain_of_unknown_function_(DUF2018)	0	1	1	1
PF09932.9	Uncharacterized_conserved_protein_(DUF2164)	1	0	0	0.252701		PF03918.14	Cytochrome_C_biogenesis_protein	0	1	2	0.497277		PF02441.19	Flavoprotein	2	2	1	0.278965		PF03773.13	Predicted_permease	2	2	1	0.273352		PF04002.15	RadC-like_JAB_domain	0	2	1	0.502418		PF10672.9	S-adenosylmethionine-dependent_methyltransferase	2	0	0	1	0	0.275927		PF09832.9	Uncharacterized_protein_conserved_in_bacteria_(DUF2059)	0	1	0	0
PF09962.9	Uncharacterized_conserved_protein_(DUF2196)	1	0	0	0.252701		PF03958.17	Bacterial_type_II/III_secretion_system_short_domain	0	2	1	0.497277		PF02481.15	DNA_recombination-mediator_protein_A	2	1	2	0.278965		PF07650.17	KH_domain	2	2	1	0.273352		PF04221.12	RelB_antitoxin	0	2	1	0.502418		PF12704.7	MacB-like_periplasmic_core_domain	2	0	0	0	1	0.275927		PF10397.9	Adenylosuccinate_lyase_C-terminus	0	1	1	1
PF09996.9	Uncharacterized_protein_conserved_in_bacteria_(DUF2237)	1	0	0	0.252701		PF04002.15	RadC-like_JAB_domain	0	2	1	0.497277		PF02784.16	Pyridoxal-dependent_decarboxylase,_pyridoxal_binding_domain	2	1	2	0.278965		PF07885.16	Ion_channel	2	2	1	0.273352		PF04313.14	Type_I_restriction_enzyme_R_protein_N_terminus_(HSDR_N)	0	1	2	0.502418		PF12833.7	Helix-turn-helix_domain	2	0	0	0	1	0.275927		PF10415.9	Fumarase_C_C-terminus	0	1	1	1
PF10101.9	Predicted_membrane_protein_(DUF2339)	1	0	0	0.252701		PF04221.12	RelB_antitoxin	0	2	1	0.497277		PF02911.18	Formyl_transferase,_C-terminal_domain	2	2	1	0.278965		PF08282.12	haloacid_dehalogenase-like_hydrolase	2	2	1	0.273352		PF04355.13	SmpA_/_OmlA_family	0	1	2	0.502418		PF13279.6	Thioesterase-like_superfamily	2	1	0	0	0	0.275927		PF12072.8	Domain_of_unknown_function_(DUF3552)	0	1	1	1
PF10397.9	Adenylosuccinate_lyase_C-terminus	1	0	0	0.252701		PF04290.12	Tripartite_ATP-independent_periplasmic_transporters,_DctQ_component	0	2	1	0.497277		PF03449.15	Transcription_elongation_factor,_N-terminal	2	2	1	0.278965		PF10111.9	Glycosyltransferase_like_family_2	2	3	0	0.273352		PF04365.13	Ribonuclease_toxin,_BrnT,_of_type_II_toxin-antitoxin_system	0	2	1	0.502418		PF13291.6	ACT_domain	2	0	0	0	1	0.275927		PF12163.8	DNA_replication_regulator	0	1	1	1
PF10415.9	Fumarase_C_C-terminus	1	0	0	0.252701		PF04313.14	Type_I_restriction_enzyme_R_protein_N_terminus_(HSDR_N)	0	1	2	0.497277		PF03460.17	Nitrite/Sulfite_reductase_ferredoxin-like_half_domain	2	1	2	0.278965		PF11969.8	Scavenger_mRNA_decapping_enzyme_C-term_binding	2	1	2	0.273352		PF04828.14	Glutathione-dependent_formaldehyde-activating_enzyme	0	2	1	0.502418		PF13409.6	Glutathione_S-transferase,_N-terminal_domain	2	0	0	0	1	0.275927		PF12256.8	Insecticide_toxin_TcdB_middle/N-terminal_region	0	0	0	0
PF10543.9	ORF6N_domain	1	0	0	0.252701		PF04355.13	SmpA_/_OmlA_family	0	1	2	0.497277		PF03773.13	Predicted_permease	2	2	1	0.278965		PF12837.7	4Fe-4S_binding_domain	2	2	1	0.273352		PF04865.14	Baseplate_J-like_protein	0	3	0	0.502418		PF13417.6	Glutathione_S-transferase,_N-terminal_domain	2	0	0	0	1	0.275927		PF12469.8	CRISPR-associated_protein	0	1	0	0
PF10938.8	YfdX_protein	1	0	0	0.252701		PF04828.14	Glutathione-dependent_formaldehyde-activating_enzyme	0	2	1	0.497277		PF05048.13	Periplasmic_copper-binding_protein_(NosD)	2	2	1	0.278965		PF13177.6	DNA_polymerase_III,_delta_subunit	2	2	1	0.273352		PF05048.13	Periplasmic_copper-binding_protein_(NosD)	0	2	1	0.502418		PF13447.6	Seven_times_multi-haem_cytochrome_CxxCH	2	0	0	0	1	0.275927		PF12513.8	Mitochondrial_degradasome_RNA_helicase_subunit_C_terminal	0	1	1	1
PF11067.8	Protein_of_unknown_function_(DUF2868)	1	0	0	0.252701		PF04865.14	Baseplate_J-like_protein	0	3	0	0.497277		PF07650.17	KH_domain	2	2	1	0.278965		PF13183.6	4Fe-4S_dicluster_domain	2	2	1	0.273352		PF05114.13	Protein_of_unknown_function_(DUF692)	0	1	2	0.502418		PF13472.6	GDSL-like_Lipase/Acylhydrolase_family	2	1	0	0	0	0.275927		PF12900.7	Pyridoxamine_5_-phosphate_oxidase	0	1	1	0
PF11074.8	Domain_of_unknown_function(DUF2779)	1	0	0	0.252701		PF04932.15	O-Antigen_ligase	0	2	1	0.497277		PF07885.16	Ion_channel	2	2	1	0.278965		PF13510.6	2Fe-2S_iron-sulfur_cluster_binding_domain	2	2	1	0.273352		PF05226.11	CHASE2_domain	0	2	1	0.502418		PF13558.6	Putative_exonuclease_SbcCD,_C_subunit	2	0	0	1	0	0.275927		PF12912.7	NLPC_P60_stabilising_domain,_N_term	0	1	1	1
PF11316.8	Putative_rhamnosyl_transferase	1	0	0	0.252701		PF05114.13	Protein_of_unknown_function_(DUF692)	0	1	2	0.497277		PF10442.9	FIST_C_domain	2	3	0	0.278965		PF13584.6	Oxygen_tolerance	2	2	1	0.273352		PF05299.12	M61_glycyl_aminopeptidase	0	1	2	0.502418		PF17152.4	Periplasmic_sensor_domain	2	0	1	0	0	0.275927		PF12913.7	SH3_domain_(SH3b1_type)	0	1	1	1
PF11342.8	Protein_of_unknown_function_(DUF3144)	1	0	0	0.252701		PF05299.12	M61_glycyl_aminopeptidase	0	1	2	0.497277		PF12837.7	4Fe-4S_binding_domain	2	2	1	0.278965		PF00092.28	von_Willebrand_factor_type_A_domain	3	5	1	0.275591		PF06831.14	Formamidopyrimidine-DNA_glycosylase_H2TH_domain	0	2	1	0.502418		PF17210.3	SdrD_B-like_domain	2	1	0	0	0	0.275927		PF13083.6	KH_domain	0	1	1	1
PF11459.8	Transcriptional_regulator,_AbiEi_antitoxin,_Type_IV_TA_system	1	0	0	0.252701		PF06831.14	Formamidopyrimidine-DNA_glycosylase_H2TH_domain	0	2	1	0.497277		PF13177.6	DNA_polymerase_III,_delta_subunit	2	2	1	0.278965		PF00202.21	Aminotransferase_class-III	3	3	3	0.275591		PF07669.11	Eco57I_restriction-modification_methylase	0	1	2	0.502418		PF00571.28	CBS_domain	9	3	2	2	5	0.279843		PF13109.6	AsmA-like_C-terminal_region	0	1	1	1
PF11853.8	Protein_of_unknown_function_(DUF3373)	1	0	0	0.252701		PF07669.11	Eco57I_restriction-modification_methylase	0	1	2	0.497277		PF13510.6	2Fe-2S_iron-sulfur_cluster_binding_domain	2	2	1	0.278965		PF00795.22	Carbon-nitrogen_hydrolase	3	4	2	0.275591		PF07721.14	Tetratricopeptide_repeat	0	3	0	0.502418		PF01814.23	Hemerythrin_HHE_cation_binding_domain	4	1	1	1	1	0.284504		PF13114.6	RecO_N_terminal	0	1	1	1
PF11893.8	Domain_of_unknown_function_(DUF3413)	1	0	0	0.252701		PF07721.14	Tetratricopeptide_repeat	0	3	0	0.497277		PF13584.6	Oxygen_tolerance	2	2	1	0.278965		PF00905.22	Penicillin_binding_protein_transpeptidase_domain	3	4	2	0.275591		PF07731.14	Multicopper_oxidase	0	0	3	0.502418		PF04358.13	DsrC_like_protein	4	0	0	0	4	0.284504		PF13118.6	Protein_of_unknown_function_(DUF3972)	0	1	1	1
PF11981.8	Domain_of_unknown_function_(DUF3482)	1	0	0	0.252701		PF07731.14	Multicopper_oxidase	0	0	3	0.497277		PF00202.21	Aminotransferase_class-III	3	3	3	0.282887		PF01075.17	Glycosyltransferase_family_9_(heptosyltransferase)	3	3	3	0.275591		PF07732.15	Multicopper_oxidase	0	0	3	0.502418		PF11845.8	Protein_of_unknown_function_(DUF3365)	4	1	1	1	1	0.284504		PF13277.6	YmdB-like_protein	0	1	1	1
PF12072.8	Domain_of_unknown_function_(DUF3552)	1	0	0	0.252701		PF07732.15	Multicopper_oxidase	0	0	3	0.497277		PF00795.22	Carbon-nitrogen_hydrolase	3	4	2	0.282887		PF01553.21	Acyltransferase	3	4	2	0.275591		PF07793.11	Protein_of_unknown_function_(DUF1631)	0	3	0	0.502418		PF13229.6	Right_handed_beta_helix_region	4	1	2	0	1	0.284504		PF13286.6	Phosphohydrolase-associated_domain	0	1	1	1
PF12163.8	DNA_replication_regulator	1	0	0	0.252701		PF07793.11	Protein_of_unknown_function_(DUF1631)	0	3	0	0.497277		PF00905.22	Penicillin_binding_protein_transpeptidase_domain	3	4	2	0.282887		PF10431.9	C-terminal,_D2-small_domain,_of_ClpB_protein	3	3	3	0.275591		PF07969.11	Amidohydrolase_family	0	3	0	0.502418		PF13435.6	Cytochrome_c554_and_c-prime	4	1	0	0	3	0.284504		PF13591.6	MerR_HTH_family_regulatory_protein	0	1	1	1
PF12419.8	SNF2_Helicase_protein	1	0	0	0.252701		PF07969.11	Amidohydrolase_family	0	3	0	0.497277		PF01553.21	Acyltransferase	3	4	2	0.282887		PF13361.6	UvrD-like_helicase_C-terminal_domain	3	3	3	0.275591		PF08406.10	CbbQ/NirQ/NorQ_C-terminal	0	2	1	0.502418		PF00534.20	Glycosyl_transferases_group_1	7	4	1	2	2	0.298966		PF13664.6	Domain_of_unknown_function_(DUF4149)	0	1	1	1
PF12513.8	Mitochondrial_degradasome_RNA_helicase_subunit_C_terminal	1	0	0	0.252701		PF08406.10	CbbQ/NirQ/NorQ_C-terminal	0	2	1	0.497277		PF02769.22	AIR_synthase_related_protein,_C-terminal_domain	3	3	3	0.282887		PF00132.24	Bacterial_transferase_hexapeptide_(six_repeats)	5	8	5	0.303403		PF08463.10	EcoEI_R_protein_C-terminal	0	2	1	0.502418		PF01618.16	MotA/TolQ/ExbB_proton_channel_family	7	2	3	3	1	0.298966		PF13707.6	RloB-like_protein	0	0	1	0
PF12823.7	Domain_of_unknown_function_(DUF3817)	1	0	0	0.252701		PF08681.11	Protein_of_unknown_function_(DUF1778)	0	3	0	0.497277		PF13361.6	UvrD-like_helicase_C-terminal_domain	3	3	3	0.282887		PF00291.25	Pyridoxal-phosphate_dependent_enzyme	4	4	6	0.31975		PF08681.11	Protein_of_unknown_function_(DUF1778)	0	3	0	0.502418		PF03176.15	MMPL_family	7	3	1	1	4	0.298966		PF13776.6	Domain_of_unknown_function_(DUF4172)	0	2	0	0
PF12872.7	OST-HTH/LOTUS_domain	1	0	0	0.252701		PF08780.11	Nucleotidyltransferase_substrate_binding_protein_like	0	0	3	0.497277		PF00702.26	haloacid_dehalogenase-like_hydrolase	5	8	5	0.313874		PF00849.22	RNA_pseudouridylate_synthase	4	6	4	0.31975		PF08780.11	Nucleotidyltransferase_substrate_binding_protein_like	0	0	3	0.502418		PF00149.28	Calcineurin-like_phosphoesterase	5	1	0	1	4	0.320583		PF13784.6	Fic/DOC_family_N-terminal	0	1	0	0
PF12912.7	NLPC_P60_stabilising_domain,_N_term	1	0	0	0.252701		PF09720.10	Putative_addiction_module_component	0	3	0	0.497277		PF13561.6	Enoyl-(Acyl_carrier_protein)_reductase	5	8	5	0.313874		PF00580.21	UvrD/REP_helicase_N-terminal_domain	3	3	4	0.337871		PF10150.9	Ribonuclease_E/G_family	0	2	1	0.502418		PF00293.28	NUDIX_domain	5	1	1	1	3	0.320583		PF13946.6	Domain_of_unknown_function_(DUF4214)	0	3	0	0
PF12913.7	SH3_domain_(SH3b1_type)	1	0	0	0.252701		PF10111.9	Glycosyltransferase_like_family_2	0	3	0	0.497277		PF00291.25	Pyridoxal-phosphate_dependent_enzyme	4	4	6	0.329237		PF00586.24	AIR_synthase_related_protein,_N-terminal_domain	3	3	4	0.337871		PF11127.8	Protein_of_unknown_function_(DUF2892)	0	2	1	0.502418		PF00364.22	Biotin-requiring_enzyme	5	1	1	1	3	0.320583		PF14789.6	Tetrahydrodipicolinate_N-succinyltransferase_middle	0	1	1	1
PF13083.6	KH_domain	1	0	0	0.252701		PF10150.9	Ribonuclease_E/G_family	0	2	1	0.497277		PF00849.22	RNA_pseudouridylate_synthase	4	6	4	0.329237		PF00588.19	SpoU_rRNA_Methylase_family	3	4	3	0.337871		PF11783.8	Cytochrome_c_bacterial	0	3	0	0.502418		PF01381.22	Helix-turn-helix	5	1	0	2	3	0.320583		PF14790.6	Tetrahydrodipicolinate_N-succinyltransferase_N-terminal	0	1	1	1
PF13109.6	AsmA-like_C-terminal_region	1	0	0	0.252701		PF11127.8	Protein_of_unknown_function_(DUF2892)	0	2	1	0.497277		PF00009.27	Elongation_factor_Tu_GTP_binding_domain	6	10	7	0.340301		PF01073.19	3-beta_hydroxysteroid_dehydrogenase/isomerase_family	3	5	2	0.337871		PF12256.8	Insecticide_toxin_TcdB_middle/N-terminal_region	0	0	3	0.502418		PF01420.19	Type_I_restriction_modification_DNA_specificity_domain	5	2	2	1	1	0.320583		PF14804.6	Jag_N-terminus	0	1	1	1
PF13114.6	RecO_N_terminal	1	0	0	0.252701		PF11783.8	Cytochrome_c_bacterial	0	3	0	0.497277		PF00551.19	Formyl_transferase	3	4	3	0.346141		PF02321.18	Outer_membrane_efflux_protein	3	4	3	0.337871		PF12447.8	Protein_of_unknown_function_(DUF3683)	0	1	2	0.502418		PF13428.6	Tetratricopeptide_repeat	5	0	0	1	5	0.320583		PF15436.6	Plasminogen-binding_protein_pgbA_N-terminal	0	1	1	1
PF13118.6	Protein_of_unknown_function_(DUF3972)	1	0	0	0.252701		PF11969.8	Scavenger_mRNA_decapping_enzyme_C-term_binding	0	1	2	0.497277		PF00561.20	alpha/beta_hydrolase_fold	3	5	2	0.346141		PF02775.21	Thiamine_pyrophosphate_enzyme,_C-terminal_TPP_binding_domain	3	5	2	0.337871		PF12704.7	MacB-like_periplasmic_core_domain	0	2	1	0.502418		PF17131.4	Outer_membrane_lipoprotein-sorting_protein	5	1	0	1	4	0.320583		PF16514.5	putative_NADH-ubiquinone_oxidoreductase_chain_E	0	1	1	1
PF13179.6	Family_of_unknown_function_(DUF4006)	1	0	0	0.252701		PF12256.8	Insecticide_toxin_TcdB_middle/N-terminal_region	0	0	3	0.497277		PF00580.21	UvrD/REP_helicase_N-terminal_domain	3	3	4	0.346141		PF02779.24	Transketolase,_pyrimidine_binding_domain	3	3	4	0.337871		PF12833.7	Helix-turn-helix_domain	0	2	1	0.502418		PF13649.6	Methyltransferase_domain	12	9	3	2	4	0.327052		PF16653.5	Saccharopine_dehydrogenase_C-terminal_domain	0	1	1	1
PF13192.6	Thioredoxin_domain	1	0	0	0.252701		PF12447.8	Protein_of_unknown_function_(DUF3683)	0	1	2	0.497277		PF00588.19	SpoU_rRNA_Methylase_family	3	4	3	0.346141		PF04321.17	RmlD_substrate_binding_domain	3	6	1	0.337871		PF12895.7	Anaphase-promoting_complex,_cyclosome,_subunit_3	0	3	0	0.502418		PF00753.27	Metallo-beta-lactamase_superfamily	9	4	2	2	5	0.337612		PF16730.5	DnaG-primase_C-terminal,_helicase-binding_domain	0	1	1	1
PF13276.6	HTH-like_domain	1	0	0	0.252701		PF12704.7	MacB-like_periplasmic_core_domain	0	2	1	0.497277		PF00924.18	Mechanosensitive_ion_channel	3	6	1	0.346141		PF00389.30	D-isomer_specific_2-hydroxyacid_dehydrogenase,_catalytic_domain	2	1	3	0.357327		PF12950.7	TaqI-like_C-terminal_specificity_domain	0	1	2	0.502418		PF00510.18	Cytochrome_c_oxidase_subunit_III	3	2	0	0	1	0.344298		PF17783.1	CvfB-like_winged_helix_domain	0	1	1	1
PF13277.6	YmdB-like_protein	1	0	0	0.252701		PF12833.7	Helix-turn-helix_domain	0	2	1	0.497277		PF01467.26	Cytidylyltransferase-like	3	3	4	0.346141		PF00406.22	Adenylate_kinase	2	3	1	0.357327		PF13291.6	ACT_domain	0	2	1	0.502418		PF00733.21	Asparagine_synthase	3	0	1	1	1	0.344298		PF17810.1	Arginine_decarboxylase_helical_bundle_domain	0	1	1	1
PF13286.6	Phosphohydrolase-associated_domain	1	0	0	0.252701		PF12836.7	Helix-hairpin-helix_motif	0	2	1	0.497277		PF02254.18	TrkA-N_domain	3	6	1	0.346141		PF00456.21	Transketolase,_thiamine_diphosphate_binding_domain	2	2	2	0.357327		PF13409.6	Glutathione_S-transferase,_N-terminal_domain	0	2	1	0.502418		PF01061.24	ABC-2_type_transporter	3	2	0	0	1	0.344298		PF17886.1	HSP20-like_domain_found_in_ArsA	0	2	0	1
PF13302.7	Acetyltransferase_(GNAT)_domain	1	0	0	0.252701		PF12895.7	Anaphase-promoting_complex,_cyclosome,_subunit_3	0	3	0	0.497277		PF02775.21	Thiamine_pyrophosphate_enzyme,_C-terminal_TPP_binding_domain	3	5	2	0.346141		PF00482.23	Type_II_secretion_system_(T2SS),_protein_F	2	3	1	0.357327		PF13417.6	Glutathione_S-transferase,_N-terminal_domain	0	2	1	0.502418		PF01136.19	Peptidase_family_U32	3	1	1	1	0	0.344298		PF18059.1	Csd3_N-terminal	0	1	1	1
PF13449.6	Esterase-like_activity_of_phytase	1	0	0	0.252701		PF12950.7	TaqI-like_C-terminal_specificity_domain	0	1	2	0.497277		PF03150.14	Di-haem_cytochrome_c_peroxidase	3	5	2	0.346141		PF00557.24	Metallopeptidase_family_M24	2	2	2	0.357327		PF13447.6	Seven_times_multi-haem_cytochrome_CxxCH	0	2	1	0.502418		PF01408.22	Oxidoreductase_family,_NAD-binding_Rossmann_fold	3	1	0	2	0	0.344298		PF18472.1	HP1451_C-terminal_domain	0	1	1	1
PF13591.6	MerR_HTH_family_regulatory_protein	1	0	0	0.252701		PF13291.6	ACT_domain	0	2	1	0.497277		PF03600.16	Citrate_transporter	3	4	3	0.346141		PF00717.23	Peptidase_S24-like	2	3	1	0.357327		PF13450.6	NAD(P)-binding_Rossmann-like_domain	0	3	0	0.502418		PF03235.14	Protein_of_unknown_function_DUF262	3	0	0	0	3	0.344298		PF18618.1	HP0268	0	1	1	1
PF13601.6	Winged_helix_DNA-binding_domain	1	0	0	0.252701		PF13409.6	Glutathione_S-transferase,_N-terminal_domain	0	2	1	0.497277		PF00106.25	short_chain_dehydrogenase	5	8	6	0.359317		PF00730.25	HhH-GPD_superfamily_base_excision_DNA_repair_protein	2	3	1	0.357327		PF13458.6	Periplasmic_binding_protein	0	3	0	0.502418		PF03602.15	Conserved_hypothetical_protein_95	3	1	1	0	1	0.344298		PF18764.1	Nitrous_oxide_reductase_propeller_repeat	0	1	1	0
PF13607.6	Succinyl-CoA_ligase_like_flavodoxin_domain	1	0	0	0.252701		PF13417.6	Glutathione_S-transferase,_N-terminal_domain	0	2	1	0.497277		PF00185.24	Aspartate/ornithine_carbamoyltransferase,_Asp/Orn_binding_domain	2	2	2	0.364008		PF00809.22	Pterin_binding_enzyme	2	2	2	0.357327		PF13480.7	Acetyltransferase_(GNAT)_domain	0	3	0	0.502418		PF03764.18	Elongation_factor_G,_domain_IV	3	1	1	0	1	0.344298		PF13561.6	Enoyl-(Acyl_carrier_protein)_reductase	8	7	5	4
PF13618.6	Gluconate_2-dehydrogenase_subunit_3	1	0	0	0.252701		PF13447.6	Seven_times_multi-haem_cytochrome_CxxCH	0	2	1	0.497277		PF00389.30	D-isomer_specific_2-hydroxyacid_dehydrogenase,_catalytic_domain	2	1	3	0.364008		PF00919.20	Uncharacterized_protein_family_UPF0004	2	3	1	0.357327		PF13508.7	Acetyltransferase_(GNAT)_domain	0	2	1	0.502418		PF03976.14	Polyphosphate_kinase_2_(PPK2)	3	1	1	0	1	0.344298		PF00005.27	ABC_transporter	33	21	19	12
PF13664.6	Domain_of_unknown_function_(DUF4149)	1	0	0	0.252701		PF13450.6	NAD(P)-binding_Rossmann-like_domain	0	3	0	0.497277		PF00406.22	Adenylate_kinase	2	3	1	0.364008		PF00984.19	UDP-glucose/GDP-mannose_dehydrogenase_family,_central_domain	2	2	2	0.357327		PF13579.6	Glycosyl_transferase_4-like_domain	0	3	0	0.502418		PF05191.14	Adenylate_kinase,_active_site_lid	3	0	1	1	1	0.344298		PF01063.19	Amino-transferase_class_IV	3	2	2	2
PF13700.6	Domain_of_unknown_function_(DUF4158)	1	0	0	0.252701		PF13458.6	Periplasmic_binding_protein	0	3	0	0.497277		PF00557.24	Metallopeptidase_family_M24	2	2	2	0.364008		PF01039.22	Carboxyl_transferase_domain	2	2	2	0.357327		PF13620.6	Carboxypeptidase_regulatory-like_domain	0	3	0	0.502418		PF07969.11	Amidohydrolase_family	3	3	0	0	0	0.344298		PF10609.9	NUBPL_iron-transfer_P-loop_NTPase	3	2	3	3
PF13855.6	Leucine_rich_repeat	1	0	0	0.252701		PF13480.7	Acetyltransferase_(GNAT)_domain	0	3	0	0.497277		PF00590.20	Tetrapyrrole_(Corrin/Porphyrin)_Methylases	2	2	2	0.364008		PF01041.17	DegT/DnrJ/EryC1/StrS_aminotransferase_family	2	3	1	0.357327		PF13683.6	Integrase_core_domain	0	2	1	0.502418		PF13237.6	4Fe-4S_dicluster_domain	3	1	1	1	0	0.344298		PF13247.6	4Fe-4S_dicluster_domain	3	2	2	2
PF14207.6	DpnD/PcfM-like_protein	1	0	0	0.252701		PF13495.6	Phage_integrase,_N-terminal_SAM-like_domain	0	2	1	0.497277		PF00809.22	Pterin_binding_enzyme	2	2	2	0.364008		PF01098.19	Cell_cycle_protein	2	2	2	0.357327		PF13699.6	Domain_of_unknown_function_(DUF4157)	0	3	0	0.502418		PF13673.7	Acetyltransferase_(GNAT)_domain	3	1	0	1	1	0.344298		PF00795.22	Carbon-nitrogen_hydrolase	4	4	3	3
PF14279.6	HNH_endonuclease	1	0	0	0.252701		PF13508.7	Acetyltransferase_(GNAT)_domain	0	2	1	0.497277		PF01039.22	Carboxyl_transferase_domain	2	2	2	0.364008		PF01168.20	Alanine_racemase,_N-terminal_domain	2	2	2	0.357327		PF13711.6	Domain_of_unknown_function_(DUF4160)	0	3	0	0.502418		PF13905.6	Thioredoxin-like	3	1	0	1	1	0.344298		PF02384.16	N-6_DNA_Methylase	5	2	3	2
PF14295.6	PAN_domain	1	0	0	0.252701		PF13579.6	Glycosyl_transferase_4-like_domain	0	3	0	0.497277		PF01098.19	Cell_cycle_protein	2	2	2	0.364008		PF01171.20	PP-loop_family	2	2	2	0.357327		PF13768.6	von_Willebrand_factor_type_A_domain	0	3	0	0.502418		PF14492.6	Elongation_Factor_G,_domain_II	3	1	1	0	1	0.344298		PF02463.19	RecF/RecN/SMC_N_terminal_domain	5	3	3	3
PF14376.6	Haem-binding_domain	1	0	0	0.252701		PF13620.6	Carboxypeptidase_regulatory-like_domain	0	3	0	0.497277		PF01168.20	Alanine_racemase,_N-terminal_domain	2	2	2	0.364008		PF01230.23	HIT_domain	2	2	2	0.357327		PF14529.6	Endonuclease-reverse_transcriptase	0	3	0	0.502418		PF17805.1	AsnC-like_ligand_binding_domain	3	1	1	1	0	0.344298		PF05175.14	Methyltransferase_small_domain	5	4	3	3
PF14397.6	Sugar-transfer_associated_ATP-grasp	1	0	0	0.252701		PF13635.6	Domain_of_unknown_function_(DUF4143)	0	1	2	0.497277		PF01171.20	PP-loop_family	2	2	2	0.364008		PF01272.19	Transcription_elongation_factor,_GreA/GreB,_C-term	2	2	2	0.357327		PF16113.5	Enoyl-CoA_hydratase/isomerase	0	3	0	0.502418		PF00036.32	EF_hand	1	0	0	0	0	0.34571		PF08245.12	Mur_ligase_middle_domain	5	3	3	2
PF14411.6	A_nuclease_of_the_HNH/ENDO_VII_superfamily_with_conserved_LHH	1	0	0	0.252701		PF13683.6	Integrase_core_domain	0	2	1	0.497277		PF01336.25	OB-fold_nucleic_acid_binding_domain	2	2	2	0.364008		PF01336.25	OB-fold_nucleic_acid_binding_domain	2	2	2	0.357327		PF16868.5	NMT1-like_family	0	3	0	0.502418		PF00076.22	RNA_recognition_motif._(a.k.a._RRM,_RBD,_or_RNP_domain)	1	0	0	0	0	0.34571		PF00181.23	Ribosomal_Proteins_L2,_RNA_binding_domain	1	1	1	2
PF14524.6	Wzt_C-terminal_domain	1	0	0	0.252701		PF13699.6	Domain_of_unknown_function_(DUF4157)	0	3	0	0.497277		PF01475.19	Ferric_uptake_regulator_family	2	2	2	0.364008		PF01434.18	Peptidase_family_M41	2	3	1	0.357327		PF17228.2	Sulphur_globule_protein	0	3	0	0.502418		PF00081.22	Iron/manganese_superoxide_dismutases,_alpha-hairpin_domain	1	0	0	0	0	0.34571		PF00183.18	Hsp90_protein	1	1	1	1
PF14539.6	Domain_of_unknown_function_(DUF4442)	1	0	0	0.252701		PF13711.6	Domain_of_unknown_function_(DUF4160)	0	3	0	0.497277		PF01855.19	Pyruvate_flavodoxin/ferredoxin_oxidoreductase,_thiamine_diP-bdg	2	4	0	0.364008		PF01588.20	Putative_tRNA_binding_domain	2	2	2	0.357327		PF17482.2	Phage_tail_sheath_C-terminal_domain	0	3	0	0.502418		PF00107.26	Zinc-binding_dehydrogenase	1	0	0	0	0	0.34571		PF00203.21	Ribosomal_protein_S19	1	1	1	2
PF14659.6	Phage_integrase,_N-terminal_SAM-like_domain	1	0	0	0.252701		PF13720.6	Udp_N-acetylglucosamine_O-acyltransferase;_Domain_2	0	2	1	0.497277		PF01925.19	Sulfite_exporter_TauE/SafE	2	2	2	0.364008		PF01636.23	Phosphotransferase_enzyme_family	2	3	1	0.357327		PF17899.1	Peptidase_M61_N-terminal_domain	0	1	2	0.502418		PF00108.23	Thiolase,_N-terminal_domain	1	0	0	0	0	0.34571		PF00237.19	Ribosomal_protein_L22p/L17e	1	1	1	2
PF14681.6	Uracil_phosphoribosyltransferase	1	0	0	0.252701		PF13768.6	von_Willebrand_factor_type_A_domain	0	3	0	0.497277		PF02581.17	Thiamine_monophosphate_synthase	2	2	2	0.364008		PF01855.19	Pyruvate_flavodoxin/ferredoxin_oxidoreductase,_thiamine_diP-bdg	2	4	0	0.357327		PF00578.21	AhpC/TSA_family	4	13	5	0.519116		PF00112.23	Papain_family_cysteine_protease	1	0	0	0	0	0.34571		PF00268.21	Ribonucleotide_reductase,_small_chain	1	2	1	1
PF14789.6	Tetrahydrodipicolinate_N-succinyltransferase_middle	1	0	0	0.252701		PF14529.6	Endonuclease-reverse_transcriptase	0	3	0	0.497277		PF02597.20	ThiS_family	2	2	2	0.364008		PF02581.17	Thiamine_monophosphate_synthase	2	2	2	0.357327		PF08534.10	Redoxin	4	13	5	0.519116		PF00136.21	DNA_polymerase_family_B	1	0	0	0	0	0.34571		PF00276.20	Ribosomal_protein_L23	1	1	1	2
PF14790.6	Tetrahydrodipicolinate_N-succinyltransferase_N-terminal	1	0	0	0.252701		PF16113.5	Enoyl-CoA_hydratase/isomerase	0	3	0	0.497277		PF02729.21	Aspartate/ornithine_carbamoyltransferase,_carbamoyl-P_binding_domain	2	2	2	0.364008		PF02597.20	ThiS_family	2	2	2	0.357327		PF13847.6	Methyltransferase_domain	4	11	7	0.519116		PF00142.18	4Fe-4S_iron_sulfur_cluster_binding_proteins,_NifH/frxC_family	1	0	0	0	0	0.34571		PF00285.21	Citrate_synthase,_C-terminal_domain	1	2	1	1
PF14804.6	Jag_N-terminus	1	0	0	0.252701		PF16868.5	NMT1-like_family	0	3	0	0.497277		PF02826.19	D-isomer_specific_2-hydroxyacid_dehydrogenase,_NAD_binding_domain	2	1	3	0.364008		PF02826.19	D-isomer_specific_2-hydroxyacid_dehydrogenase,_NAD_binding_domain	2	1	3	0.357327		PF00589.22	Phage_integrase_family	3	10	4	0.527892		PF00165.23	Bacterial_regulatory_helix-turn-helix_proteins,_AraC_family	1	0	0	0	0	0.34571		PF00318.20	Ribosomal_protein_S2	1	1	1	1
PF14899.6	Domain_of_unknown_function_(DUF4492)	1	0	0	0.252701		PF17228.2	Sulphur_globule_protein	0	3	0	0.497277		PF02874.23	ATP_synthase_alpha/beta_family,_beta-barrel_domain	2	2	2	0.364008		PF02874.23	ATP_synthase_alpha/beta_family,_beta-barrel_domain	2	2	2	0.357327		PF00037.27	4Fe-4S_binding_domain	2	5	5	0.54058		PF00267.21	Gram-negative_porin	1	0	0	0	0	0.34571		PF00333.20	Ribosomal_protein_S5,_N-terminal_domain	1	1	1	2
PF15436.6	Plasminogen-binding_protein_pgbA_N-terminal	1	0	0	0.252701		PF17482.2	Phage_tail_sheath_C-terminal_domain	0	3	0	0.497277		PF02910.20	Fumarate_reductase_flavoprotein_C-term	2	3	1	0.364008		PF02910.20	Fumarate_reductase_flavoprotein_C-term	2	3	1	0.357327		PF00929.24	Exonuclease	2	6	4	0.54058		PF00326.21	Prolyl_oligopeptidase_family	1	0	0	0	0	0.34571		PF00408.20	Phosphoglucomutase/phosphomannomutase,_C-terminal_domain	1	1	1	1
PF16192.5	C-terminal_four_TMM_region_of_protein-O-mannosyltransferase	1	0	0	0.252701		PF17899.1	Peptidase_M61_N-terminal_domain	0	1	2	0.497277		PF03129.20	Anticodon_binding_domain	2	2	2	0.364008		PF03129.20	Anticodon_binding_domain	2	2	2	0.357327		PF02754.16	Cysteine-rich_domain	2	6	4	0.54058		PF00359.22	Phosphoenolpyruvate-dependent_sugar_phosphotransferase_system,_EIIA_2	1	0	0	0	0	0.34571		PF00488.21	MutS_domain_V	1	1	2	2
PF16265.5	Domain_of_unknown_function_(DUF4918)	1	0	0	0.252701		PF07719.17	Tetratricopeptide_repeat	4	8	10	0.506357		PF03167.19	Uracil_DNA_glycosylase_superfamily	2	3	1	0.364008		PF03167.19	Uracil_DNA_glycosylase_superfamily	2	3	1	0.357327		PF08238.12	Sel1_repeat	2	5	5	0.54058		PF00393.19	6-phosphogluconate_dehydrogenase,_C-terminal_domain	1	0	0	0	0	0.34571		PF00520.31	Ion_transport_protein	1	1	1	1
PF16514.5	putative_NADH-ubiquinone_oxidoreductase_chain_E	1	0	0	0.252701		PF00929.24	Exonuclease	2	6	4	0.531032		PF03462.18	PCRF_domain	2	2	2	0.364008		PF03462.18	PCRF_domain	2	2	2	0.357327		PF00023.30	Ankyrin_repeat	1	6	0	0.56291		PF00415.18	Regulator_of_chromosome_condensation_(RCC1)_repeat	1	0	0	0	0	0.34571		PF00583.25	Acetyltransferase_(GNAT)_family	1	2	1	1
PF16586.5	Domain_of_unknown_function_(DUF5060)	1	0	0	0.252701		PF02754.16	Cysteine-rich_domain	2	6	4	0.531032		PF03477.16	ATP_cone_domain	2	2	2	0.364008		PF03717.15	Penicillin-binding_Protein_dimerisation_domain	2	2	2	0.357327		PF00313.22	_Cold-shock__DNA-binding_domain	1	5	1	0.56291		PF00441.24	Acyl-CoA_dehydrogenase,_C-terminal_domain	1	0	0	0	0	0.34571		PF00591.21	Glycosyl_transferase_family,_a/b_domain	1	1	1	1
PF16653.5	Saccharopine_dehydrogenase_C-terminal_domain	1	0	0	0.252701		PF07992.14	Pyridine_nucleotide-disulphide_oxidoreductase	7	18	10	0.553969		PF03717.15	Penicillin-binding_Protein_dimerisation_domain	2	2	2	0.364008		PF03721.14	UDP-glucose/GDP-mannose_dehydrogenase_family,_NAD_binding_domain	2	2	2	0.357327		PF00639.21	PPIC-type_PPIASE_domain	1	4	2	0.56291		PF00460.20	Flagella_basal_body_rod_protein	1	0	0	0	0	0.34571		PF00625.21	Guanylate_kinase	1	1	1	1
PF16730.5	DnaG-primase_C-terminal,_helicase-binding_domain	1	0	0	0.252701		PF00012.20	Hsp70_protein	1	3	3	0.555486		PF03739.14	Lipopolysaccharide_export_system_permease_LptF/LptG	2	2	2	0.364008		PF03739.14	Lipopolysaccharide_export_system_permease_LptF/LptG	2	2	2	0.357327		PF01420.19	Type_I_restriction_modification_DNA_specificity_domain	1	5	1	0.56291		PF00479.22	Glucose-6-phosphate_dehydrogenase,_NAD_binding_domain	1	0	0	0	0	0.34571		PF00762.19	Ferrochelatase	1	1	1	1
PF16930.5	Putative_porin	1	0	0	0.252701		PF00023.30	Ankyrin_repeat	1	6	0	0.555486		PF03960.15	ArsC_family	2	2	2	0.364008		PF05496.12	Holliday_junction_DNA_helicase_RuvB_P-loop_domain	2	2	2	0.357327		PF01578.20	Cytochrome_C_assembly_protein	1	3	3	0.56291		PF00485.18	Phosphoribulokinase_/_Uridine_kinase_family	1	0	0	0	0	0.34571		PF00861.22	Ribosomal_L18_of_archaea,_bacteria,_mitoch._and_chloroplast	1	1	1	2
PF17164.4	Domain_of_unknown_function_(DUF5122)_beta-propeller	1	0	0	0.252701		PF00254.28	FKBP-type_peptidyl-prolyl_cis-trans_isomerase	1	3	3	0.555486		PF05193.21	Peptidase_M16_inactive_domain	2	2	2	0.364008		PF07478.13	D-ala_D-ala_ligase_C-terminus	2	2	2	0.357327		PF02635.15	DsrE/DsrF-like_family	1	4	2	0.56291		PF00494.19	Squalene/phytoene_synthase	1	0	0	0	0	0.34571		PF00881.24	Nitroreductase_family	1	0	1	2
PF17194.4	Transcriptional_regulator,_AbiEi_antitoxin_N-terminal_domain	1	0	0	0.252701		PF00294.24	pfkB_family_carbohydrate_kinase	1	4	2	0.555486		PF05496.12	Holliday_junction_DNA_helicase_RuvB_P-loop_domain	2	2	2	0.364008		PF07973.14	Threonyl_and_Alanyl_tRNA_synthetase_second_additional_domain	2	2	2	0.357327		PF02780.20	Transketolase,_C-terminal_domain	1	2	4	0.56291		PF00498.26	FHA_domain	1	0	0	0	0	0.34571		PF00939.19	Sodium:sulfate_symporter_transmembrane_region	1	1	2	1
PF17783.1	CvfB-like_winged_helix_domain	1	0	0	0.252701		PF00639.21	PPIC-type_PPIASE_domain	1	4	2	0.555486		PF07478.13	D-ala_D-ala_ligase_C-terminus	2	2	2	0.364008		PF12801.7	4Fe-4S_binding_domain	2	3	1	0.357327		PF02913.19	FAD_linked_oxidases,_C-terminal_domain	1	3	3	0.56291		PF00689.21	Cation_transporting_ATPase,_C-terminus	1	0	0	0	0	0.34571		PF01053.20	Cys/Met_metabolism_PLP-dependent_enzyme	1	2	0	2
PF17810.1	Arginine_decarboxylase_helical_bundle_domain	1	0	0	0.252701		PF01058.22	NADH_ubiquinone_oxidoreductase,_20_Kd_subunit	1	4	2	0.555486		PF07973.14	Threonyl_and_Alanyl_tRNA_synthetase_second_additional_domain	2	2	2	0.364008		PF13145.6	PPIC-type_PPIASE_domain	2	2	2	0.357327		PF12697.7	Alpha/beta_hydrolase_family	1	4	2	0.56291		PF00690.26	Cation_transporter/ATPase,_N-terminus	1	0	0	0	0	0.34571		PF01071.19	Phosphoribosylglycinamide_synthetase,_ATP-grasp_(A)_domain	1	1	1	1
PF17815.1	PDZ_domain	1	0	0	0.252701		PF01578.20	Cytochrome_C_assembly_protein	1	3	3	0.555486		PF13187.6	4Fe-4S_dicluster_domain	2	2	2	0.364008		PF13207.6	AAA_domain	2	3	1	0.357327		PF12849.7	PBP_superfamily_domain	1	6	0	0.56291		PF00724.20	NADH:flavin_oxidoreductase_/_NADH_oxidase_family	1	0	0	0	0	0.34571		PF01084.20	Ribosomal_protein_S18	1	1	1	1
PF17954.1	Quercetinase_C-terminal_cupin_domain	1	0	0	0.252701		PF01751.22	Toprim_domain	1	3	3	0.555486		PF13207.6	AAA_domain	2	3	1	0.364008		PF13393.6	Histidyl-tRNA_synthetase	2	2	2	0.357327		PF00009.27	Elongation_factor_Tu_GTP_binding_domain	4	10	7	0.562925		PF00725.22	3-hydroxyacyl-CoA_dehydrogenase,_C-terminal_domain	1	0	0	0	0	0.34571		PF01142.18	tRNA_pseudouridine_synthase_D_(TruD)	1	2	1	2
PF18059.1	Csd3_N-terminal	1	0	0	0.252701		PF02780.20	Transketolase,_C-terminal_domain	1	2	4	0.555486		PF13393.6	Histidyl-tRNA_synthetase	2	2	2	0.364008		PF13538.6	UvrD-like_helicase_C-terminal_domain	2	2	2	0.357327		PF07728.14	AAA_domain_(dynein-related_subfamily)	3	8	5	0.577964		PF00862.19	Sucrose_synthase	1	0	0	0	0	0.34571		PF01250.17	Ribosomal_protein_S6	1	1	1	1
PF18423.1	Zinc_binding_domain	1	0	0	0.252701		PF02913.19	FAD_linked_oxidases,_C-terminal_domain	1	3	3	0.555486		PF13411.6	MerR_HTH_family_regulatory_protein	2	4	0	0.364008		PF14520.6	Helix-hairpin-helix_domain	2	2	2	0.357327		PF13437.6	HlyD_family_secretion_protein	3	9	4	0.577964		PF00903.25	Glyoxalase/Bleomycin_resistance_protein/Dioxygenase_superfamily	1	0	0	0	0	0.34571		PF01252.18	Signal_peptidase_(SPase)_II	1	1	1	2
PF18472.1	HP1451_C-terminal_domain	1	0	0	0.252701		PF14437.6	MafB19-like_deaminase	1	3	3	0.555486		PF13538.6	UvrD-like_helicase_C-terminal_domain	2	2	2	0.364008		PF17757.1	UvrB_interaction_domain	2	2	2	0.357327		PF13489.6	Methyltransferase_domain	3	7	6	0.577964		PF00932.19	Lamin_Tail_Domain	1	0	0	0	0	0.34571		PF01281.19	Ribosomal_protein_L9,_N-terminal_domain	1	1	1	1
PF18527.1	STT3/PglB_C-terminal_beta-barrel_domain	1	0	0	0.252701		PF14602.6	Hexapeptide_repeat_of_succinyl-transferase	1	3	3	0.555486		PF13682.6	Chemoreceptor_zinc-binding_domain	2	4	0	0.364008		PF17871.1	AAA_lid_domain	2	2	2	0.357327		PF16576.5	Barrel-sandwich_domain_of_CusB_or_HlyD_membrane-fusion	3	10	3	0.577964		PF01008.17	Initiation_factor_2_subunit_family	1	0	0	0	0	0.34571		PF01416.20	tRNA_pseudouridine_synthase	1	2	1	1
PF18618.1	HP0268	1	0	0	0.252701		PF00132.24	Bacterial_transferase_hexapeptide_(six_repeats)	3	8	5	0.567103		PF17757.1	UvrB_interaction_domain	2	2	2	0.364008		PF00013.29	KH_domain	1	1	0	0.368217		PF00015.21	Methyl-accepting_chemotaxis_protein_(MCP)_signalling_domain	5	20	0	0.591876		PF01011.21	PQQ_enzyme_repeat	1	0	0	0	0	0.34571		PF01488.20	Shikimate_/_quinate_5-dehydrogenase	1	1	1	1
PF18818.1	Metallopeptidase_superfamily_domain	1	0	0	0.252701		PF00501.28	AMP-binding_enzyme	3	8	5	0.567103		PF00035.26	Double-stranded_RNA_binding_motif	1	1	0	0.372536		PF00035.26	Double-stranded_RNA_binding_motif	1	1	0	0.368217		PF00534.20	Glycosyl_transferases_group_1	2	7	2	0.600653		PF01119.19	DNA_mismatch_repair_protein,_C-terminal_domain	1	0	0	0	0	0.34571		PF01520.18	N-acetylmuramoyl-L-alanine_amidase	1	3	1	1
PF18821.1	Large_polyvalent_protein-associated_domain_7	1	0	0	0.252701		PF13437.6	HlyD_family_secretion_protein	3	9	4	0.567103		PF00056.23	lactate/malate_dehydrogenase,_NAD_binding_domain	1	1	0	0.372536		PF00056.23	lactate/malate_dehydrogenase,_NAD_binding_domain	1	1	0	0.368217		PF00535.26	Glycosyl_transferase_family_2	4	9	7	0.607542		PF01127.22	Succinate_dehydrogenase/Fumarate_reductase_transmembrane_subunit	1	0	0	0	0	0.34571		PF01695.17	IstB-like_ATP_binding_protein	1	3	0	2
PF00106.25	short_chain_dehydrogenase	7	8	6	0.26619		PF13489.6	Methyltransferase_domain	3	7	6	0.567103		PF00091.25	Tubulin/FtsZ_family,_GTPase_domain	1	1	0	0.372536		PF00091.25	Tubulin/FtsZ_family,_GTPase_domain	1	1	0	0.368217		PF00158.26	Sigma-54_interaction_domain	3	11	1	0.629147		PF01169.19	Uncharacterized_protein_family_UPF0016	1	0	0	0	0	0.34571		PF01808.18	AICARFT/IMPCHase_bienzyme	1	1	1	1
PF00268.21	Ribonucleotide_reductase,_small_chain	2	1	1	0.266307		PF16576.5	Barrel-sandwich_domain_of_CusB_or_HlyD_membrane-fusion	3	10	3	0.567103		PF00209.18	Sodium:neurotransmitter_symporter_family	1	1	0	0.372536		PF00209.18	Sodium:neurotransmitter_symporter_family	1	1	0	0.368217		PF00016.20	Ribulose_bisphosphate_carboxylase_large_chain,_catalytic_domain	0	1	1	0.631971		PF01182.20	Glucosamine-6-phosphate_isomerases/6-phosphogluconolactonase	1	0	0	0	0	0.34571		PF02080.21	TrkA-C_domain	1	2	0	1
PF00278.22	Pyridoxal-dependent_decarboxylase,_C-terminal_sheet_domain	2	1	1	0.266307		PF13419.6	Haloacid_dehalogenase-like_hydrolase	2	5	4	0.591629		PF00215.24	Orotidine_5_-phosphate_decarboxylase_/_HUMPS_family	1	1	0	0.372536		PF00215.24	Orotidine_5_-phosphate_decarboxylase_/_HUMPS_family	1	1	0	0.368217		PF00089.26	Trypsin	0	1	1	0.631971		PF01187.18	Macrophage_migration_inhibitory_factor_(MIF)	1	0	0	0	0	0.34571		PF02163.22	Peptidase_family_M50	1	1	2	1
PF00285.21	Citrate_synthase,_C-terminal_domain	2	1	1	0.266307		PF00027.29	Cyclic_nucleotide-binding_domain	3	10	2	0.618882		PF00227.26	Proteasome_subunit	1	1	0	0.372536		PF00227.26	Proteasome_subunit	1	1	0	0.368217		PF00116.20	Cytochrome_C_oxidase_subunit_II,_periplasmic_domain	0	1	1	0.631971		PF01203.19	Type_II_secretion_system_(T2SS),_protein_N	1	0	0	0	0	0.34571		PF02219.17	Methylenetetrahydrofolate_reductase	1	1	1	1
PF00430.18	ATP_synthase_B/B__CF(0)	2	1	1	0.266307		PF02384.16	N-6_DNA_Methylase	3	5	7	0.618882		PF00239.21	Resolvase,_N_terminal_domain	1	0	1	0.372536		PF00248.21	Aldo/keto_reductase_family	1	1	0	0.368217		PF00128.24	Alpha_amylase,_catalytic_domain	0	2	0	0.631971		PF01295.18	Adenylate_cyclase,_class-I	1	0	0	0	0	0.34571		PF02482.19	Sigma_54_modulation_protein_/_S30EA_ribosomal_protein	1	1	2	1
PF00474.17	Sodium:solute_symporter_family	2	2	0	0.266307		PF07690.16	Major_Facilitator_Superfamily	3	7	5	0.618882		PF00248.21	Aldo/keto_reductase_family	1	1	0	0.372536		PF00370.21	FGGY_family_of_carbohydrate_kinases,_N-terminal_domain	1	1	0	0.368217		PF00164.25	Ribosomal_protein_S12/S23	0	1	1	0.631971		PF01322.20	Cytochrome_C_	1	0	0	0	0	0.34571		PF02683.15	Cytochrome_C_biogenesis_protein_transmembrane_region	1	2	1	1
PF00583.25	Acetyltransferase_(GNAT)_family	2	1	1	0.266307		PF00016.20	Ribulose_bisphosphate_carboxylase_large_chain,_catalytic_domain	0	1	1	0.627651		PF00376.23	MerR_family_regulatory_protein	1	1	0	0.372536		PF00376.23	MerR_family_regulatory_protein	1	1	0	0.368217		PF00177.21	Ribosomal_protein_S7p/S5e	0	1	1	0.631971		PF01329.19	Pterin_4_alpha_carbinolamine_dehydratase	1	0	0	0	0	0.34571		PF02844.15	Phosphoribosylglycinamide_synthetase,_N_domain	1	1	1	1
PF00899.21	ThiF_family	2	2	0	0.266307		PF00089.26	Trypsin	0	1	1	0.627651		PF00403.26	Heavy-metal-associated_domain	1	1	0	0.372536		PF00533.26	BRCA1_C_Terminus_(BRCT)_domain	1	1	0	0.368217		PF00186.19	Dihydrofolate_reductase	0	1	1	0.631971		PF01345.18	Domain_of_unknown_function_DUF11	1	0	0	0	0	0.34571		PF03060.15	Nitronate_monooxygenase	1	2	1	1
PF01053.20	Cys/Met_metabolism_PLP-dependent_enzyme	2	1	1	0.266307		PF00116.20	Cytochrome_C_oxidase_subunit_II,_periplasmic_domain	0	1	1	0.627651		PF00636.26	Ribonuclease_III_domain	1	1	0	0.372536		PF00636.26	Ribonuclease_III_domain	1	1	0	0.368217		PF00211.20	Adenylate_and_Guanylate_cyclase_catalytic_domain	0	2	0	0.631971		PF01472.20	PUA_domain	1	0	0	0	0	0.34571		PF03702.14	Anhydro-N-acetylmuramic_acid_kinase	1	1	0	1
PF01416.20	tRNA_pseudouridine_synthase	2	1	1	0.266307		PF00128.24	Alpha_amylase,_catalytic_domain	0	2	0	0.627651		PF00700.21	Bacterial_flagellin_C-terminal_helical_region	1	1	0	0.372536		PF00700.21	Bacterial_flagellin_C-terminal_helical_region	1	1	0	0.368217		PF00289.22	Biotin_carboxylase,_N-terminal_domain	0	1	1	0.631971		PF01515.19	Phosphate_acetyl/butaryl_transferase	1	0	0	0	0	0.34571		PF03719.15	Ribosomal_protein_S5,_C-terminal_domain	1	1	1	2
PF01458.17	Uncharacterized_protein_family_(UPF0051)	2	2	0	0.266307		PF00186.19	Dihydrofolate_reductase	0	1	1	0.627651		PF00710.20	Asparaginase,_N-terminal	1	0	1	0.372536		PF00712.19	DNA_polymerase_III_beta_subunit,_N-terminal_domain	1	1	0	0.368217		PF00298.19	Ribosomal_protein_L11,_RNA_binding_domain	0	1	1	0.631971		PF01619.18	Proline_dehydrogenase	1	0	0	0	0	0.34571		PF03947.18	Ribosomal_Proteins_L2,_C-terminal_domain	1	1	1	2
PF01545.21	Cation_efflux_family	2	1	1	0.266307		PF00289.22	Biotin_carboxylase,_N-terminal_domain	0	1	1	0.627651		PF00771.20	FHIPEP_family	1	1	0	0.372536		PF00771.20	FHIPEP_family	1	1	0	0.368217		PF00309.20	Sigma-54_factor,_Activator_interacting_domain_(AID)	0	1	1	0.631971		PF01628.21	HrcA_protein_C_terminal_domain	1	0	0	0	0	0.34571		PF03948.14	Ribosomal_protein_L9,_C-terminal_domain	1	1	1	1
PF01556.18	DnaJ_C_terminal_domain	2	1	1	0.266307		PF00297.22	Ribosomal_protein_L3	0	1	1	0.627651		PF00813.20	FliP_family	1	1	0	0.372536		PF00813.20	FliP_family	1	1	0	0.368217		PF00325.20	Bacterial_regulatory_proteins,_crp_family	0	2	0	0.631971		PF01661.21	Macro_domain	1	0	0	0	0	0.34571		PF04551.14	GcpE_protein	1	1	1	1
PF01594.16	AI-2E_family_transporter	2	2	0	0.266307		PF00309.20	Sigma-54_factor,_Activator_interacting_domain_(AID)	0	1	1	0.627651		PF00958.22	GMP_synthase_C_terminal_domain	1	1	0	0.372536		PF00850.19	Histone_deacetylase_domain	1	1	0	0.368217		PF00327.20	Ribosomal_protein_L30p/L7e	0	1	1	0.631971		PF01712.19	Deoxynucleoside_kinase	1	0	0	0	0	0.34571		PF05690.14	Thiazole_biosynthesis_protein_ThiG	1	1	1	1
PF02541.16	Ppx/GppA_phosphatase_family	2	2	0	0.266307		PF00325.20	Bacterial_regulatory_proteins,_crp_family	0	2	0	0.627651		PF01048.20	Phosphorylase_superfamily	1	1	0	0.372536		PF00892.20	EamA-like_transporter_family	1	1	0	0.368217		PF00343.20	Carbohydrate_phosphorylase	0	2	0	0.631971		PF01726.16	LexA_DNA_binding_domain	1	0	0	0	0	0.34571		PF05940.12	NnrS_protein	1	2	1	1
PF02637.18	GatB_domain	2	1	1	0.266307		PF00327.20	Ribosomal_protein_L30p/L7e	0	1	1	0.627651		PF01142.18	tRNA_pseudouridine_synthase_D_(TruD)	1	1	0	0.372536		PF00908.17	dTDP-4-dehydrorhamnose_3,5-epimerase	1	1	0	0.368217		PF00374.19	Nickel-dependent_hydrogenase	0	2	0	0.631971		PF01750.18	Hydrogenase_maturation_protease	1	0	0	0	0	0.34571		PF06418.14	CTP_synthase_N-terminus	1	1	1	1
PF02683.15	Cytochrome_C_biogenesis_protein_transmembrane_region	2	1	1	0.266307		PF00342.19	Phosphoglucose_isomerase	0	1	1	0.627651		PF01155.19	Hydrogenase/urease_nickel_incorporation,_metallochaperone,_hypA	1	1	0	0.372536		PF00958.22	GMP_synthase_C_terminal_domain	1	1	0	0.368217		PF00466.20	Ribosomal_protein_L10	0	1	1	0.631971		PF01887.16	S-adenosyl-l-methionine_hydroxide_adenosyltransferase	1	0	0	0	0	0.34571		PF07244.15	Surface_antigen_variable_number_repeat	1	2	1	1
PF02811.19	PHP_domain	2	1	1	0.266307		PF00343.20	Carbohydrate_phosphorylase	0	2	0	0.627651		PF01219.19	Prokaryotic_diacylglycerol_kinase	1	0	1	0.372536		PF01048.20	Phosphorylase_superfamily	1	1	0	0.368217		PF00471.20	Ribosomal_protein_L33	0	1	1	0.631971		PF01894.17	Uncharacterised_protein_family_UPF0047	1	0	0	0	0	0.34571		PF07685.14	CobB/CobQ-like_glutamine_amidotransferase_domain	1	2	0	2
PF03060.15	Nitronate_monooxygenase	2	1	1	0.266307		PF00374.19	Nickel-dependent_hydrogenase	0	2	0	0.627651		PF01220.19	Dehydroquinase_class_II	1	1	0	0.372536		PF01177.22	Asp/Glu/Hydantoin_racemase	1	1	0	0.368217		PF00490.21	Delta-aminolevulinic_acid_dehydratase	0	1	1	0.631971		PF01903.17	CbiX	1	0	0	0	0	0.34571		PF09603.10	Fibrobacter_succinogenes_major_domain_(Fib_succ_major)	1	0	0	0
PF03588.14	Leucyl/phenylalanyl-tRNA_protein_transferase	2	1	1	0.266307		PF00453.18	Ribosomal_protein_L20	0	1	1	0.627651		PF01261.24	Xylose_isomerase-like_TIM_barrel	1	1	0	0.372536		PF01219.19	Prokaryotic_diacylglycerol_kinase	1	0	1	0.368217		PF00562.28	RNA_polymerase_Rpb2,_domain_6	0	1	1	0.631971		PF01927.16	Mut7-C_RNAse_domain	1	0	0	0	0	0.34571		PF09835.9	Uncharacterized_protein_conserved_in_bacteria_(DUF2062)	1	1	1	1
PF04143.14	Sulphur_transport	2	2	0	0.266307		PF00474.17	Sodium:solute_symporter_family	0	2	0	0.627651		PF01311.20	Bacterial_export_proteins,_family_1	1	1	0	0.372536		PF01220.19	Dehydroquinase_class_II	1	1	0	0.368217		PF00584.20	SecE/Sec61-gamma_subunits_of_protein_translocation_complex	0	1	1	0.631971		PF01944.17	Stage_II_sporulation_protein_M	1	0	0	0	0	0.34571		PF11969.8	Scavenger_mRNA_decapping_enzyme_C-term_binding	1	1	0	2
PF05598.11	Transposase_domain_(DUF772)	2	0	2	0.266307		PF00585.18	C-terminal_regulatory_domain_of_Threonine_dehydratase	0	1	1	0.627651		PF01343.18	Peptidase_family_S49	1	1	0	0.372536		PF01261.24	Xylose_isomerase-like_TIM_barrel	1	1	0	0.368217		PF00585.18	C-terminal_regulatory_domain_of_Threonine_dehydratase	0	1	1	0.631971		PF01963.17	TraB_family	1	0	0	0	0	0.34571		PF13292.6	1-deoxy-D-xylulose-5-phosphate_synthase	1	1	1	1
PF05635.11	23S_rRNA-intervening_sequence_protein	2	2	0	0.266307		PF00670.21	S-adenosyl-L-homocysteine_hydrolase,_NAD_binding_domain	0	1	1	0.627651		PF01396.19	Topoisomerase_DNA_binding_C4_zinc_finger	1	1	0	0.372536		PF01311.20	Bacterial_export_proteins,_family_1	1	1	0	0.368217		PF00623.20	RNA_polymerase_Rpb1,_domain_2	0	1	1	0.631971		PF01968.18	Hydantoinase/oxoprolinase	1	0	0	0	0	0.34571		PF13310.6	Virulence_protein_RhuM_family	1	0	0	0
PF05940.12	NnrS_protein	2	1	1	0.266307		PF00676.20	Dehydrogenase_E1_component	0	1	1	0.627651		PF01432.20	Peptidase_family_M3	1	1	0	0.372536		PF01313.19	Bacterial_export_proteins,_family_3	1	1	0	0.368217		PF00670.21	S-adenosyl-L-homocysteine_hydrolase,_NAD_binding_domain	0	1	1	0.631971		PF01980.16	tRNA-methyltransferase_O	1	0	0	0	0	0.34571		PF13356.6	Arm_DNA-binding_domain	1	4	1	0
PF06745.13	KaiC	2	1	1	0.266307		PF00719.19	Inorganic_pyrophosphatase	0	1	1	0.627651		PF01443.18	Viral_(Superfamily_1)_RNA_helicase	1	1	0	0.372536		PF01343.18	Peptidase_family_S49	1	1	0	0.368217		PF00676.20	Dehydrogenase_E1_component	0	1	1	0.631971		PF01987.17	Mitochondrial_biogenesis_AIM24	1	0	0	0	0	0.34571		PF13603.6	Leucyl-tRNA_synthetase,_Domain_2	1	1	1	0
PF06769.14	YoeB-like_toxin_of_bacterial_type_II_toxin-antitoxin_system	2	0	2	0.266307		PF00768.20	D-alanyl-D-alanine_carboxypeptidase	0	1	1	0.627651		PF01455.18	HupF/HypC_family	1	1	0	0.372536		PF01396.19	Topoisomerase_DNA_binding_C4_zinc_finger	1	1	0	0.368217		PF00687.21	Ribosomal_protein_L1p/L10e_family	0	1	1	0.631971		PF01991.18	ATP_synthase_(E/31_kDa)_subunit	1	0	0	0	0	0.34571		PF13623.6	SurA_N-terminal_domain	1	1	1	1
PF07244.15	Surface_antigen_variable_number_repeat	2	1	1	0.266307		PF00801.20	PKD_domain	0	2	0	0.627651		PF01514.17	Secretory_protein_of_YscJ/FliF_family	1	1	0	0.372536		PF01432.20	Peptidase_family_M3	1	1	0	0.368217		PF00719.19	Inorganic_pyrophosphatase	0	1	1	0.631971		PF01992.16	ATP_synthase_(C/AC39)_subunit	1	0	0	0	0	0.34571		PF00589.22	Phage_integrase_family	10	10	7	3
PF07685.14	CobB/CobQ-like_glutamine_amidotransferase_domain	2	1	1	0.266307		PF00857.20	Isochorismatase_family	0	2	0	0.627651		PF01520.18	N-acetylmuramoyl-L-alanine_amidase	1	1	0	0.372536		PF01443.18	Viral_(Superfamily_1)_RNA_helicase	1	1	0	0.368217		PF00768.20	D-alanyl-D-alanine_carboxypeptidase	0	1	1	0.631971		PF02233.16	NAD(P)_transhydrogenase_beta_subunit	1	0	0	0	0	0.34571		PF00185.24	Aspartate/ornithine_carbamoyltransferase,_Asp/Orn_binding_domain	2	2	2	1
PF10588.9	NADH-ubiquinone_oxidoreductase-G_iron-sulfur_binding_region	2	1	1	0.266307		PF00872.18	Transposase,_Mutator_family	0	1	1	0.627651		PF01609.21	Transposase_DDE_domain	1	1	0	0.372536		PF01514.17	Secretory_protein_of_YscJ/FliF_family	1	1	0	0.368217		PF00801.20	PKD_domain	0	2	0	0.631971		PF02275.18	Linear_amide_C-N_hydrolases,_choloylglycine_hydrolase_family	1	0	0	0	0	0.34571		PF01327.21	Polypeptide_deformylase	2	2	3	1
PF13085.6	2Fe-2S_iron-sulfur_cluster_binding_domain	2	2	0	0.266307		PF00933.21	Glycosyl_hydrolase_family_3_N_terminal_domain	0	1	1	0.627651		PF01648.20	4_-phosphopantetheinyl_transferase_superfamily	1	0	1	0.372536		PF01520.18	N-acetylmuramoyl-L-alanine_amidase	1	1	0	0.368217		PF00817.20	impB/mucB/samB_family	0	2	0	0.631971		PF02316.16	Mu_DNA-binding_domain	1	0	0	0	0	0.34571		PF01475.19	Ferric_uptake_regulator_family	2	2	2	1
PF13241.6	Putative_NAD(P)-binding	2	1	1	0.266307		PF00970.24	Oxidoreductase_FAD-binding_domain	0	1	1	0.627651		PF01649.18	Ribosomal_protein_S20	1	1	0	0.372536		PF01564.17	Spermine/spermidine_synthase_domain	1	1	0	0.368217		PF00857.20	Isochorismatase_family	0	2	0	0.631971		PF02317.17	NAD/NADP_octopine/nopaline_dehydrogenase,_alpha-helical_domain	1	0	0	0	0	0.34571		PF01588.20	Putative_tRNA_binding_domain	2	2	1	2
PF13365.6	Trypsin-like_peptidase_domain	2	1	1	0.266307		PF01019.21	Gamma-glutamyltranspeptidase	0	2	0	0.627651		PF01706.16	FliG_C-terminal_domain	1	1	0	0.372536		PF01624.20	MutS_domain_I	1	1	0	0.368217		PF00872.18	Transposase,_Mutator_family	0	1	1	0.631971		PF02366.18	Dolichyl-phosphate-mannose-protein_mannosyltransferase	1	0	0	0	0	0.34571		PF02082.20	Transcriptional_regulator	2	3	1	2
PF13501.6	Sulfur_oxidation_protein_SoxY	2	1	1	0.266307		PF01050.18	Mannose-6-phosphate_isomerase	0	1	1	0.627651		PF01717.18	Cobalamin-independent_synthase,_Catalytic_domain	1	0	1	0.372536		PF01648.20	4_-phosphopantetheinyl_transferase_superfamily	1	0	1	0.368217		PF00970.24	Oxidoreductase_FAD-binding_domain	0	1	1	0.631971		PF02381.18	MraZ_protein,_putative_antitoxin-like	1	0	0	0	0	0.34571		PF02272.19	DHHA1_domain	2	2	2	2
PF15738.5	Bacterial_toxin_of_type_II_toxin-antitoxin_system,_YafQ	2	1	1	0.266307		PF01053.20	Cys/Met_metabolism_PLP-dependent_enzyme	0	1	1	0.627651		PF01740.21	STAS_domain	1	1	0	0.372536		PF01649.18	Ribosomal_protein_S20	1	1	0	0.368217		PF01019.21	Gamma-glutamyltranspeptidase	0	2	0	0.631971		PF02446.17	4-alpha-glucanotransferase	1	0	0	0	0	0.34571		PF02355.16	Protein_export_membrane_protein	2	2	2	0
PF17147.4	Pyruvate:ferredoxin_oxidoreductase_core_domain_II	2	2	0	0.266307		PF01078.21	Magnesium_chelatase,_subunit_ChlI	0	1	1	0.627651		PF01746.21	tRNA_(Guanine-1)-methyltransferase	1	1	0	0.372536		PF01706.16	FliG_C-terminal_domain	1	1	0	0.368217		PF01050.18	Mannose-6-phosphate_isomerase	0	1	1	0.631971		PF02465.18	Flagellar_hook-associated_protein_2_N-terminus	1	0	0	0	0	0.34571		PF02441.19	Flavoprotein	2	2	2	2
PF00483.23	Nucleotidyl_transferase	5	6	3	0.266555		PF01148.20	Cytidylyltransferase_family	0	1	1	0.627651		PF01769.16	Divalent_cation_transporter	1	0	1	0.372536		PF01740.21	STAS_domain	1	1	0	0.368217		PF01149.24	Formamidopyrimidine-DNA_glycosylase_N-terminal_domain	0	1	1	0.631971		PF02494.16	HYR_domain	1	0	0	0	0	0.34571		PF02729.21	Aspartate/ornithine_carbamoyltransferase,_carbamoyl-P_binding_domain	2	2	2	1
PF00691.20	OmpA_family	5	8	1	0.266555		PF01149.24	Formamidopyrimidine-DNA_glycosylase_N-terminal_domain	0	1	1	0.627651		PF01841.19	Transglutaminase-like_superfamily	1	0	1	0.372536		PF01746.21	tRNA_(Guanine-1)-methyltransferase	1	1	0	0.368217		PF01161.20	Phosphatidylethanolamine-binding_protein	0	1	1	0.631971		PF02534.14	Type_IV_secretory_system_Conjugative_DNA_transfer	1	0	0	0	0	0.34571		PF02899.17	Phage_integrase,_N-terminal_SAM-like_domain	2	1	1	2
PF00266.19	Aminotransferase_class-V	4	4	3	0.29423		PF01161.20	Phosphatidylethanolamine-binding_protein	0	1	1	0.627651		PF01869.20	BadF/BadG/BcrA/BcrD_ATPase_family	1	1	0	0.372536		PF01769.16	Divalent_cation_transporter	1	0	1	0.368217		PF01189.17	16S_rRNA_methyltransferase_RsmB/F	0	1	1	0.631971		PF02538.14	Hydantoinase_B/oxoprolinase	1	0	0	0	0	0.34571		PF05193.21	Peptidase_M16_inactive_domain	2	2	2	1
PF00586.24	AIR_synthase_related_protein,_N-terminal_domain	4	3	4	0.29423		PF01189.17	16S_rRNA_methyltransferase_RsmB/F	0	1	1	0.627651		PF01910.17	Thiamine-binding_protein	1	1	0	0.372536		PF01977.16	3-octaprenyl-4-hydroxybenzoate_carboxy-lyase	1	1	0	0.368217		PF01192.22	RNA_polymerase_Rpb6	0	1	1	0.631971		PF02556.14	Preprotein_translocase_subunit_SecB	1	0	0	0	0	0.34571		PF07650.17	KH_domain	2	2	2	2
PF01467.26	Cytidylyltransferase-like	4	3	4	0.29423		PF01192.22	RNA_polymerase_Rpb6	0	1	1	0.627651		PF01924.16	Hydrogenase_formation_hypA_family	1	1	0	0.372536		PF02049.18	Flagellar_hook-basal_body_complex_protein_FliE	1	1	0	0.368217		PF01193.24	RNA_polymerase_Rpb3/Rpb11_dimerisation_domain	0	1	1	0.631971		PF02565.15	Recombination_protein_O_C_terminal	1	0	0	0	0	0.34571		PF07726.11	ATPase_family_associated_with_various_cellular_activities_(AAA)	2	4	1	1
PF02254.18	TrkA-N_domain	4	6	1	0.29423		PF01193.24	RNA_polymerase_Rpb3/Rpb11_dimerisation_domain	0	1	1	0.627651		PF01934.17	Protein_of_unknown_function_DUF86	1	1	0	0.372536		PF02050.16	Flagellar_FliJ_protein	1	1	0	0.368217		PF01218.18	Coproporphyrinogen_III_oxidase	0	1	1	0.631971		PF02586.14	SOS_response_associated_peptidase_(SRAP)	1	0	0	0	0	0.34571		PF13145.6	PPIC-type_PPIASE_domain	2	2	1	2
PF13245.6	AAA_domain	4	4	3	0.29423		PF01218.18	Coproporphyrinogen_III_oxidase	0	1	1	0.627651		PF01977.16	3-octaprenyl-4-hydroxybenzoate_carboxy-lyase	1	1	0	0.372536		PF02086.15	D12_class_N6_adenine-specific_DNA_methyltransferase	1	0	1	0.368217		PF01257.19	Thioredoxin-like_[2Fe-2S]_ferredoxin	0	1	1	0.631971		PF02603.16	HPr_Serine_kinase_N_terminus	1	0	0	0	0	0.34571		PF13177.6	DNA_polymerase_III,_delta_subunit	2	2	2	2
PF00005.27	ABC_transporter	21	33	20	0.309802		PF01257.19	Thioredoxin-like_[2Fe-2S]_ferredoxin	0	1	1	0.627651		PF02049.18	Flagellar_hook-basal_body_complex_protein_FliE	1	1	0	0.372536		PF02091.15	Glycyl-tRNA_synthetase_alpha_subunit	1	1	0	0.368217		PF01262.21	Alanine_dehydrogenase/PNT,_C-terminal_domain	0	2	0	0.631971		PF02616.14	Segregation_and_condensation_protein_ScpA	1	0	0	0	0	0.34571		PF13242.6	HAD-hyrolase-like	2	1	3	0
PF00291.25	Pyridoxal-phosphate_dependent_enzyme	5	4	6	0.322551		PF01262.21	Alanine_dehydrogenase/PNT,_C-terminal_domain	0	2	0	0.627651		PF02050.16	Flagellar_FliJ_protein	1	1	0	0.372536		PF02107.16	Flagellar_L-ring_protein	1	1	0	0.368217		PF01326.19	Pyruvate_phosphate_dikinase,_PEP/pyruvate_binding_domain	0	2	0	0.631971		PF02622.15	Uncharacterized_ACR,_COG1678	1	0	0	0	0	0.34571		PF13510.6	2Fe-2S_iron-sulfur_cluster_binding_domain	2	2	2	2
PF13847.6	Methyltransferase_domain	8	11	7	0.326686		PF01326.19	Pyruvate_phosphate_dikinase,_PEP/pyruvate_binding_domain	0	2	0	0.627651		PF02091.15	Glycyl-tRNA_synthetase_alpha_subunit	1	1	0	0.372536		PF02108.16	Flagellar_assembly_protein_FliH	1	1	0	0.368217		PF01339.17	CheB_methylesterase	0	2	0	0.631971		PF02641.15	Uncharacterized_ACR,_COG1993	1	0	0	0	0	0.34571		PF13538.6	UvrD-like_helicase_C-terminal_domain	2	1	2	2
PF00448.22	SRP54-type_protein,_GTPase_domain	3	3	2	0.32823		PF01339.17	CheB_methylesterase	0	2	0	0.627651		PF02107.16	Flagellar_L-ring_protein	1	1	0	0.372536		PF02130.17	Uncharacterized_protein_family_UPF0054	1	1	0	0.368217		PF01389.17	OmpA-like_transmembrane_domain	0	2	0	0.631971		PF02643.15	Uncharacterized_ACR,_COG1430	1	0	0	0	0	0.34571		PF17863.1	AAA_lid_domain	2	4	1	1
PF00472.20	RF-1_domain	3	3	2	0.32823		PF01389.17	OmpA-like_transmembrane_domain	0	2	0	0.627651		PF02108.16	Flagellar_assembly_protein_FliH	1	1	0	0.372536		PF02154.15	Flagellar_motor_switch_protein_FliM	1	1	0	0.368217		PF01458.17	Uncharacterized_protein_family_(UPF0051)	0	2	0	0.631971		PF02655.14	ATP-grasp_domain	1	0	0	0	0	0.34571		PF00440.23	Bacterial_regulatory_proteins,_tetR_family	3	4	4	1
PF00749.21	tRNA_synthetases_class_I_(E_and_Q),_catalytic_domain	3	3	2	0.32823		PF01409.20	tRNA_synthetases_class_II_core_domain_(F)	0	1	1	0.627651		PF02119.16	Flagellar_P-ring_protein	1	1	0	0.372536		PF02253.15	Phospholipase_A1	1	1	0	0.368217		PF01569.21	PAP2_superfamily	0	1	1	0.631971		PF02685.16	Glucokinase	1	0	0	0	0	0.34571		PF00472.20	RF-1_domain	3	3	2	2
PF00884.23	Sulfatase	3	0	5	0.32823		PF01510.25	N-acetylmuramoyl-L-alanine_amidase	0	2	0	0.627651		PF02130.17	Uncharacterized_protein_family_UPF0054	1	1	0	0.372536		PF02325.17	YGGT_family	1	1	0	0.368217		PF01590.26	GAF_domain	0	2	0	0.631971		PF02737.18	3-hydroxyacyl-CoA_dehydrogenase,_NAD_binding_domain	1	0	0	0	0	0.34571		PF00919.20	Uncharacterized_protein_family_UPF0004	3	3	3	2
PF01209.18	ubiE/COQ5_methyltransferase_family	3	4	1	0.32823		PF01545.21	Cation_efflux_family	0	1	1	0.627651		PF02154.15	Flagellar_motor_switch_protein_FliM	1	1	0	0.372536		PF02452.17	PemK-like,_MazF-like_toxin_of_type_II_toxin-antitoxin_system	1	1	0	0.368217		PF01593.24	Flavin_containing_amine_oxidoreductase	0	2	0	0.631971		PF02777.18	Iron/manganese_superoxide_dismutases,_C-terminal_domain	1	0	0	0	0	0.34571		PF03734.14	L,D-transpeptidase_catalytic_domain	3	7	0	1
PF01479.25	S4_domain	3	4	1	0.32823		PF01590.26	GAF_domain	0	2	0	0.627651		PF02325.17	YGGT_family	1	1	0	0.372536		PF02491.20	SHS2_domain_inserted_in_FTSA	1	1	0	0.368217		PF01597.19	Glycine_cleavage_H-protein	0	1	1	0.631971		PF02781.16	Glucose-6-phosphate_dehydrogenase,_C-terminal_domain	1	0	0	0	0	0.34571		PF08264.13	Anticodon-binding_domain_of_tRNA	3	2	2	2
PF13899.6	Thioredoxin-like	3	4	1	0.32823		PF01593.24	Flavin_containing_amine_oxidoreductase	0	2	0	0.627651		PF02405.16	Permease_MlaE	1	1	0	0.372536		PF02561.14	Flagellar_protein_FliS	1	1	0	0.368217		PF01634.18	ATP_phosphoribosyltransferase	0	1	1	0.631971		PF02789.17	Cytosol_aminopeptidase_family,_N-terminal_domain	1	0	0	0	0	0.34571		PF12801.7	4Fe-4S_binding_domain	3	3	3	2
PF14522.6	Cytochrome_c7_and_related_cytochrome_c	3	4	1	0.32823		PF01597.19	Glycine_cleavage_H-protein	0	1	1	0.627651		PF02491.20	SHS2_domain_inserted_in_FTSA	1	1	0	0.372536		PF02568.14	Thiamine_biosynthesis_protein_(ThiI)	1	0	1	0.368217		PF01638.17	HxlR-like_helix-turn-helix	0	1	1	0.631971		PF02803.18	Thiolase,_C-terminal_domain	1	0	0	0	0	0.34571		PF14602.6	Hexapeptide_repeat_of_succinyl-transferase	3	3	1	2
PF07728.14	AAA_domain_(dynein-related_subfamily)	6	8	5	0.342576		PF01632.19	Ribosomal_protein_L35	0	1	1	0.627651		PF02492.19	CobW/HypB/UreG,_nucleotide-binding_domain	1	1	0	0.372536		PF02613.15	Nitrate_reductase_delta_subunit	1	0	1	0.368217		PF01641.18	SelR_domain	0	1	1	0.631971		PF02806.18	Alpha_amylase,_C-terminal_all-beta_domain	1	0	0	0	0	0.34571		PF00266.19	Aminotransferase_class-V	4	4	2	2
PF00133.22	tRNA_synthetases_class_I_(I,_L,_M_and_V)	4	4	4	0.359639		PF01638.17	HxlR-like_helix-turn-helix	0	1	1	0.627651		PF02503.17	Polyphosphate_kinase_middle_domain	1	1	0	0.372536		PF02618.16	YceG-like_family	1	1	0	0.368217		PF01739.18	CheR_methyltransferase,_SAM_binding_domain	0	2	0	0.631971		PF02834.16	LigT_like_Phosphoesterase	1	0	0	0	0	0.34571		PF00437.20	Type_II/IV_secretion_system_protein	4	3	2	4
PF00587.25	tRNA_synthetase_class_II_core_domain_(G,_H,_P,_S_and_T)	4	4	4	0.359639		PF01653.18	NAD-dependent_DNA_ligase_adenylation_domain	0	1	1	0.627651		PF02568.14	Thiamine_biosynthesis_protein_(ThiI)	1	0	1	0.372536		PF02673.18	Bacitracin_resistance_protein_BacA	1	1	0	0.368217		PF01757.22	Acyltransferase_family	0	2	0	0.631971		PF02885.17	Glycosyl_transferase_family,_helical_bundle_domain	1	0	0	0	0	0.34571		PF00551.19	Formyl_transferase	4	3	3	2
PF00593.24	TonB_dependent_receptor	4	7	1	0.359639		PF01687.17	Riboflavin_kinase	0	1	1	0.627651		PF02613.15	Nitrate_reductase_delta_subunit	1	0	1	0.372536		PF02677.14	Epoxyqueuosine_reductase_QueH	1	0	1	0.368217		PF01813.17	ATP_synthase_subunit_D	0	2	0	0.631971		PF02914.15	Bacteriophage_Mu_transposase	1	0	0	0	0	0.34571		PF00665.26	Integrase_core_domain	4	7	2	0
PF13692.6	Glycosyl_transferases_group_1	4	6	2	0.359639		PF01709.20	Transcriptional_regulator	0	1	1	0.627651		PF02618.16	YceG-like_family	1	1	0	0.372536		PF02767.16	DNA_polymerase_III_beta_subunit,_central_domain	1	1	0	0.368217		PF01832.20	Mannosyl-glycoprotein_endo-beta-N-acetylglucosaminidase	0	1	1	0.631971		PF02922.18	Carbohydrate-binding_module_48_(Isoamylase_N-terminal_domain)	1	0	0	0	0	0.34571		PF00905.22	Penicillin_binding_protein_transpeptidase_domain	4	3	3	3
PF00226.31	DnaJ_domain	2	2	1	0.372883		PF01728.19	FtsJ-like_methyltransferase	0	1	1	0.627651		PF02657.15	Fe-S_metabolism_associated_domain	1	1	0	0.372536		PF02768.15	DNA_polymerase_III_beta_subunit,_C-terminal_domain	1	1	0	0.368217		PF01871.17	AMMECR1	0	2	0	0.631971		PF03006.20	Haemolysin-III_related	1	0	0	0	0	0.34571		PF03600.16	Citrate_transporter	4	3	3	2
PF00925.20	GTP_cyclohydrolase_II	2	1	2	0.372883		PF01739.18	CheR_methyltransferase,_SAM_binding_domain	0	2	0	0.627651		PF02673.18	Bacitracin_resistance_protein_BacA	1	1	0	0.372536		PF02782.16	FGGY_family_of_carbohydrate_kinases,_C-terminal_domain	1	1	0	0.368217		PF01872.17	RibD_C-terminal_domain	0	1	1	0.631971		PF03016.15	Exostosin_family	1	0	0	0	0	0.34571		PF07724.14	AAA_domain_(Cdc48_subfamily)	4	3	1	4
PF00950.17	ABC_3_transport_family	2	1	2	0.372883		PF01757.22	Acyltransferase_family	0	2	0	0.627651		PF02866.18	lactate/malate_dehydrogenase,_alpha/beta_C-terminal_domain	1	1	0	0.372536		PF02866.18	lactate/malate_dehydrogenase,_alpha/beta_C-terminal_domain	1	1	0	0.368217		PF01895.19	PhoU_domain	0	2	0	0.631971		PF03030.16	Inorganic_H+_pyrophosphatase	1	0	0	0	0	0.34571		PF00037.27	4Fe-4S_binding_domain	5	3	3	2
PF00953.21	Glycosyl_transferase_family_4	2	1	2	0.372883		PF01782.18	RimM_N-terminal_domain	0	1	1	0.627651		PF03205.14	Molybdopterin_guanine_dinucleotide_synthesis_protein_B	1	1	0	0.372536		PF02894.17	Oxidoreductase_family,_C-terminal_alpha/beta_domain	1	1	0	0.368217		PF01938.20	TRAM_domain	0	1	1	0.631971		PF03065.15	Glycosyl_hydrolase_family_57	1	0	0	0	0	0.34571		PF02719.15	Polysaccharide_biosynthesis_protein	5	5	2	3
PF01327.21	Polypeptide_deformylase	2	2	1	0.372883		PF01813.17	ATP_synthase_subunit_D	0	2	0	0.627651		PF03330.18	Lytic_transglycolase	1	1	0	0.372536		PF03102.14	NeuB_family	1	0	1	0.368217		PF01965.24	DJ-1/PfpI_family	0	1	1	0.631971		PF03104.19	DNA_polymerase_family_B,_exonuclease_domain	1	0	0	0	0	0.34571		PF00009.27	Elongation_factor_Tu_GTP_binding_domain	10	6	6	4
PF01406.19	tRNA_synthetases_class_I_(C)_catalytic_domain	2	1	2	0.372883		PF01895.19	PhoU_domain	0	2	0	0.627651		PF03448.17	MgtE_intracellular_N_domain	1	0	1	0.372536		PF03205.14	Molybdopterin_guanine_dinucleotide_synthesis_protein_B	1	1	0	0.368217		PF01985.21	CRS1_/_YhbY_(CRM)_domain	0	1	1	0.631971		PF03232.13	Ubiquinone_biosynthesis_protein_COQ7	1	0	0	0	0	0.34571		PF00873.19	AcrB/AcrD/AcrF_family	11	9	8	4
PF01558.18	Pyruvate_ferredoxin/flavodoxin_oxidoreductase	2	3	0	0.372883		PF01938.20	TRAM_domain	0	1	1	0.627651		PF03459.17	TOBE_domain	1	1	0	0.372536		PF03330.18	Lytic_transglycolase	1	1	0	0.368217		PF02016.15	LD-carboxypeptidase_N-terminal_domain	0	0	2	0.631971		PF03259.17	Roadblock/LC7_domain	1	0	0	0	0	0.34571		PF00239.21	Resolvase,_N_terminal_domain	0	0	1	0
PF01625.21	Peptide_methionine_sulfoxide_reductase	2	2	1	0.372883		PF01985.21	CRS1_/_YhbY_(CRM)_domain	0	1	1	0.627651		PF03597.15	Cytochrome_oxidase_maturation_protein_cbb3-type	1	1	0	0.372536		PF03448.17	MgtE_intracellular_N_domain	1	0	1	0.368217		PF02036.17	SCP-2_sterol_transfer_family	0	2	0	0.631971		PF03358.15	NADPH-dependent_FMN_reductase	1	0	0	0	0	0.34571		PF00301.20	Rubredoxin	0	1	0	0
PF01645.17	Conserved_region_in_glutamate_synthase	2	1	2	0.372883		PF02016.15	LD-carboxypeptidase_N-terminal_domain	0	0	2	0.627651		PF03631.15	Virulence_factor_BrkB	1	1	0	0.372536		PF03631.15	Virulence_factor_BrkB	1	1	0	0.368217		PF02040.15	Arsenical_pump_membrane_protein	0	2	0	0.631971		PF03445.13	Putative_nucleotidyltransferase_DUF294	1	0	0	0	0	0.34571		PF00392.21	Bacterial_regulatory_proteins,_gntR_family	0	1	1	0
PF01734.22	Patatin-like_phospholipase	2	2	1	0.372883		PF02021.17	Uncharacterised_protein_family_UPF0102	0	1	1	0.627651		PF03646.15	FlaG_protein	1	1	0	0.372536		PF03646.15	FlaG_protein	1	1	0	0.368217		PF02104.15	SURF1_family	0	0	2	0.631971		PF03454.15	MoeA_C-terminal_region_(domain_IV)	1	0	0	0	0	0.34571		PF00394.22	Multicopper_oxidase	0	1	0	0
PF01817.21	Chorismate_mutase_type_II	2	1	2	0.372883		PF02036.17	SCP-2_sterol_transfer_family	0	2	0	0.627651		PF03653.13	Uncharacterised_protein_family_(UPF0093)	1	0	1	0.372536		PF03653.13	Uncharacterised_protein_family_(UPF0093)	1	0	1	0.368217		PF02132.15	RecR_protein	0	1	1	0.631971		PF03473.17	MOSC_domain	1	0	0	0	0	0.34571		PF00487.24	Fatty_acid_desaturase	0	2	0	0
PF01882.18	Protein_of_unknown_function_DUF58	2	2	1	0.372883		PF02040.15	Arsenical_pump_membrane_protein	0	2	0	0.627651		PF03725.15	3__exoribonuclease_family,_domain_2	1	1	0	0.372536		PF03725.15	3__exoribonuclease_family,_domain_2	1	1	0	0.368217		PF02167.15	Cytochrome_C1_family	0	1	1	0.631971		PF03476.16	MOSC_N-terminal_beta_barrel_domain	1	0	0	0	0	0.34571		PF00657.22	GDSL-like_Lipase/Acylhydrolase	0	1	0	0
PF02080.21	TrkA-C_domain	2	1	2	0.372883		PF02075.17	Crossover_junction_endodeoxyribonuclease_RuvC	0	1	1	0.627651		PF03726.14	Polyribonucleotide_nucleotidyltransferase,_RNA_binding_domain	1	1	0	0.372536		PF03726.14	Polyribonucleotide_nucleotidyltransferase,_RNA_binding_domain	1	1	0	0.368217		PF02353.20	Mycolic_acid_cyclopropane_synthetase	0	1	1	0.631971		PF03595.17	Voltage-dependent_anion_channel	1	0	0	0	0	0.34571		PF00710.20	Asparaginase,_N-terminal	0	0	1	0
PF02195.18	ParB-like_nuclease_domain	2	2	1	0.372883		PF02104.15	SURF1_family	0	0	2	0.627651		PF03971.14	Monomeric_isocitrate_dehydrogenase	1	1	0	0.372536		PF03783.14	Curli_production_assembly/transport_component_CsgG	1	1	0	0.368217		PF02357.19	Transcription_termination_factor_nusG	0	1	1	0.631971		PF03610.16	PTS_system_fructose_IIA_component	1	0	0	0	0	0.34571		PF00732.19	GMC_oxidoreductase	0	1	0	1
PF02222.22	ATP-grasp_domain	2	1	2	0.372883		PF02120.16	Flagellar_hook-length_control_protein_FliK	0	2	0	0.627651		PF04011.12	LemA_family	1	1	0	0.372536		PF03963.14	Flagellar_hook_capping_protein_-_N-terminal_region	1	1	0	0.368217		PF02417.15	Chromate_transporter	0	1	1	0.631971		PF03618.14	Kinase/pyrophosphorylase	1	0	0	0	0	0.34571		PF01205.19	Uncharacterized_protein_family_UPF0029	0	1	0	1
PF02239.16	Cytochrome_D1_heme_domain	2	3	0	0.372883		PF02132.15	RecR_protein	0	1	1	0.627651		PF04023.14	FeoA_domain	1	1	0	0.372536		PF03971.14	Monomeric_isocitrate_dehydrogenase	1	1	0	0.368217		PF02433.15	Cytochrome_C_oxidase,_mono-heme_subunit/FixO	0	1	1	0.631971		PF03641.14	Possible_lysine_decarboxylase	1	0	0	0	0	0.34571		PF01258.17	Prokaryotic_dksA/traR_C4-type_zinc_finger	0	0	1	1
PF02272.19	DHHA1_domain	2	2	1	0.372883		PF02153.17	Prephenate_dehydrogenase	0	1	1	0.627651		PF04376.13	Arginine-tRNA-protein_transferase,_N_terminus	1	1	0	0.372536		PF04023.14	FeoA_domain	1	1	0	0.368217		PF02470.20	MlaD_protein	0	2	0	0.631971		PF03649.13	Uncharacterised_protein_family_(UPF0014)	1	0	0	0	0	0.34571		PF01368.20	DHH_family	0	0	1	1
PF02441.19	Flavoprotein	2	2	1	0.372883		PF02167.15	Cytochrome_C1_family	0	1	1	0.627651		PF04452.14	RNA_methyltransferase	1	1	0	0.372536		PF04452.14	RNA_methyltransferase	1	1	0	0.368217		PF02501.17	Type_II_secretion_system_(T2SS),_protein_I	0	1	1	0.631971		PF03668.15	P-loop_ATPase_protein_family	1	0	0	0	0	0.34571		PF01526.17	Tn3_transposase_DDE_domain	0	2	0	0
PF02784.16	Pyridoxal-dependent_decarboxylase,_pyridoxal_binding_domain	2	1	2	0.372883		PF02401.18	LytB_protein	0	1	1	0.627651		PF04461.13	Protein_of_unknown_function_(DUF520)	1	1	0	0.372536		PF04461.13	Protein_of_unknown_function_(DUF520)	1	1	0	0.368217		PF02572.15	ATP:corrinoid_adenosyltransferase_BtuR/CobO/CobP	0	1	1	0.631971		PF03693.14	Bacterial_antitoxin_of_ParD_toxin-antitoxin_type_II_system_and_RHH	1	0	0	0	0	0.34571		PF01547.25	Bacterial_extracellular_solute-binding_protein	0	1	0	0
PF03796.15	DnaB-like_helicase_C_terminal_domain	2	2	1	0.372883		PF02412.18	Thrombospondin_type_3_repeat	0	2	0	0.627651		PF04463.12	Protein_of_unknown_function_(DUF523)	1	1	0	0.372536		PF04519.13	Polymer-forming_cytoskeletal	1	1	0	0.368217		PF02578.15	Multi-copper_polyphenol_oxidoreductase_laccase	0	1	1	0.631971		PF03705.15	CheR_methyltransferase,_all-alpha_domain	1	0	0	0	0	0.34571		PF02016.15	LD-carboxypeptidase_N-terminal_domain	0	0	0	0
PF04221.12	RelB_antitoxin	2	2	1	0.372883		PF02417.15	Chromate_transporter	0	1	1	0.627651		PF04519.13	Polymer-forming_cytoskeletal	1	1	0	0.372536		PF04608.13	Phosphatidylglycerophosphatase_A	1	1	0	0.368217		PF02580.16	D-Tyr-tRNA(Tyr)_deacylase	0	1	1	0.631971		PF03710.15	Glutamate-ammonia_ligase_adenylyltransferase	1	0	0	0	0	0.34571		PF02086.15	D12_class_N6_adenine-specific_DNA_methyltransferase	0	0	0	1
PF06271.12	RDD_family	2	2	1	0.372883		PF02501.17	Type_II_secretion_system_(T2SS),_protein_I	0	1	1	0.627651		PF04608.13	Phosphatidylglycerophosphatase_A	1	1	0	0.372536		PF04748.13	Divergent_polysaccharide_deacetylase	1	1	0	0.368217		PF02620.17	Large_ribosomal_RNA_subunit_accumulation_protein_YceD	0	1	1	0.631971		PF03749.13	Sugar_fermentation_stimulation_protein_RE_domain	1	0	0	0	0	0.34571		PF02104.15	SURF1_family	0	0	0	0
PF07650.17	KH_domain	2	2	1	0.372883		PF02572.15	ATP:corrinoid_adenosyltransferase_BtuR/CobO/CobP	0	1	1	0.627651		PF04748.13	Divergent_polysaccharide_deacetylase	1	1	0	0.372536		PF05050.12	Methyltransferase_FkbM_domain	1	0	1	0.368217		PF02631.16	RecX_family	0	1	1	0.631971		PF03755.13	YicC-like_family,_N-terminal_region	1	0	0	0	0	0.34571		PF02127.15	Aminopeptidase_I_zinc_metalloprotease_(M18)	0	0	1	1
PF07687.14	Peptidase_dimerisation_domain	2	1	2	0.372883		PF02580.16	D-Tyr-tRNA(Tyr)_deacylase	0	1	1	0.627651		PF05192.18	MutS_domain_III	1	1	0	0.372536		PF05116.13	Sucrose-6F-phosphate_phosphohydrolase	1	1	0	0.368217		PF02649.14	Type_I_GTP_cyclohydrolase_folE2	0	1	1	0.631971		PF03799.15	Cell_division_protein_FtsQ	1	0	0	0	0	0.34571		PF02516.14	Oligosaccharyl_transferase_STT3_subunit	0	1	0	1
PF08282.12	haloacid_dehalogenase-like_hydrolase	2	2	1	0.372883		PF02609.16	Exonuclease_VII_small_subunit	0	1	1	0.627651		PF06934.11	Fatty_acid_cis/trans_isomerase_(CTI)	1	1	0	0.372536		PF05157.15	Type_II_secretion_system_(T2SS),_protein_E,_N-terminal_domain	1	1	0	0.368217		PF02662.16	Methyl-viologen-reducing_hydrogenase,_delta_subunit	0	2	0	0.631971		PF03808.13	Glycosyl_transferase_WecB/TagA/CpsF_family	1	0	0	0	0	0.34571		PF02517.16	CPBP_intramembrane_metalloprotease	0	1	0	0
PF13177.6	DNA_polymerase_III,_delta_subunit	2	2	1	0.372883		PF02617.17	ATP-dependent_Clp_protease_adaptor_protein_ClpS	0	1	1	0.627651		PF07264.11	Etoposide-induced_protein_2.4_(EI24)	1	1	0	0.372536		PF05192.18	MutS_domain_III	1	1	0	0.368217		PF02668.16	Taurine_catabolism_dioxygenase_TauD,_TfdA_family	0	1	1	0.631971		PF03819.17	MazG_nucleotide_pyrophosphohydrolase_domain	1	0	0	0	0	0.34571		PF02623.15	FliW_protein	0	0	1	1
PF13386.6	Cytochrome_C_biogenesis_protein_transmembrane_region	2	2	1	0.372883		PF02620.17	Large_ribosomal_RNA_subunit_accumulation_protein_YceD	0	1	1	0.627651		PF07549.14	SecD/SecF_GG_Motif	1	1	0	0.372536		PF07195.12	Flagellar_hook-associated_protein_2_C-terminus	1	1	0	0.368217		PF02699.15	Preprotein_translocase_subunit	0	1	1	0.631971		PF03825.16	Nucleoside_H+_symporter	1	0	0	0	0	0.34571		PF02663.14	FmdE,_Molybdenum_formylmethanofuran_dehydrogenase_operon	0	0	1	1
PF13481.6	AAA_domain	2	2	1	0.372883		PF02631.16	RecX_family	0	1	1	0.627651		PF07664.12	Ferrous_iron_transport_protein_B_C_terminus	1	1	0	0.372536		PF07264.11	Etoposide-induced_protein_2.4_(EI24)	1	1	0	0.368217		PF02706.15	Chain_length_determinant_protein	0	1	1	0.631971		PF03872.13	Anti_sigma-E_protein_RseA,_N-terminal_domain	1	0	0	0	0	0.34571		PF02700.14	Phosphoribosylformylglycinamidine_(FGAM)_synthase	0	0	1	1
PF13510.6	2Fe-2S_iron-sulfur_cluster_binding_domain	2	2	1	0.372883		PF02649.14	Type_I_GTP_cyclohydrolase_folE2	0	1	1	0.627651		PF07670.14	Nucleoside_recognition	1	1	0	0.372536		PF07559.14	Flagellar_basal_body_protein_FlaE	1	1	0	0.368217		PF02709.14	N-terminal_domain_of_galactosyltransferase	0	1	1	0.631971		PF03884.14	DNA_gyrase_inhibitor_YacG	1	0	0	0	0	0.34571		PF02833.14	DHHA2_domain	0	0	1	1
PF13531.6	Bacterial_extracellular_solute-binding_protein	2	2	1	0.372883		PF02662.16	Methyl-viologen-reducing_hydrogenase,_delta_subunit	0	2	0	0.627651		PF07681.12	DoxX	1	0	1	0.372536		PF07664.12	Ferrous_iron_transport_protein_B_C_terminus	1	1	0	0.368217		PF02785.19	Biotin_carboxylase_C-terminal_domain	0	1	1	0.631971		PF03899.15	ATP_synthase_I_chain	1	0	0	0	0	0.34571		PF03102.14	NeuB_family	0	0	0	1
PF14450.6	Cell_division_protein_FtsA	2	1	2	0.372883		PF02668.16	Taurine_catabolism_dioxygenase_TauD,_TfdA_family	0	1	1	0.627651		PF07993.12	Male_sterility_protein	1	1	0	0.372536		PF07670.14	Nucleoside_recognition	1	1	0	0.368217		PF02788.16	Ribulose_bisphosphate_carboxylase_large_chain,_N-terminal_domain	0	1	1	0.631971		PF03928.14	Haem-degrading	1	0	0	0	0	0.34571		PF03538.14	Salmonella_virulence_plasmid_28.1kDa_A_protein	0	0	0	0
PF16363.5	GDP-mannose_4,6_dehydratase	6	7	7	0.393819		PF02670.16	1-deoxy-D-xylulose_5-phosphate_reductoisomerase	0	1	1	0.627651		PF08019.12	Phosphoethanolamine_transferase_EptA/EptB	1	0	1	0.372536		PF07681.12	DoxX	1	0	1	0.368217		PF02790.15	Cytochrome_C_oxidase_subunit_II,_transmembrane_domain	0	1	1	0.631971		PF03934.13	Type_II_secretion_system_(T2SS),_protein_K	1	0	0	0	0	0.34571		PF03562.17	MltA_specific_insert_domain	0	0	1	1
PF00202.21	Aminotransferase_class-III	3	3	3	0.406889		PF02706.15	Chain_length_determinant_protein	0	1	1	0.627651		PF08207.12	Elongation_factor_P_(EF-P)_KOW-like_domain	1	1	0	0.372536		PF07993.12	Male_sterility_protein	1	1	0	0.368217		PF02798.20	Glutathione_S-transferase,_N-terminal_domain	0	2	0	0.631971		PF03937.16	Flavinator_of_succinate_dehydrogenase	1	0	0	0	0	0.34571		PF03573.13	outer_membrane_porin,_OprD_family	0	1	1	0
PF00437.20	Type_II/IV_secretion_system_protein	3	4	2	0.406889		PF02709.14	N-terminal_domain_of_galactosyltransferase	0	1	1	0.627651		PF08267.12	Cobalamin-independent_synthase,_N-terminal_domain	1	0	1	0.372536		PF08207.12	Elongation_factor_P_(EF-P)_KOW-like_domain	1	1	0	0.368217		PF02810.15	SEC-C_motif	0	1	1	0.631971		PF03938.14	Outer_membrane_protein_(OmpH-like)	1	0	0	0	0	0.34571		PF03738.14	Glutathionylspermidine_synthase_preATP-grasp	0	0	1	1
PF00905.22	Penicillin_binding_protein_transpeptidase_domain	3	4	2	0.406889		PF02785.19	Biotin_carboxylase_C-terminal_domain	0	1	1	0.627651		PF08345.11	Flagellar_M-ring_protein_C-terminal	1	1	0	0.372536		PF08345.11	Flagellar_M-ring_protein_C-terminal	1	1	0	0.368217		PF02872.18	5_-nucleotidase,_C-terminal_domain	0	1	1	0.631971		PF03966.16	Trm112p-like_protein	1	0	0	0	0	0.34571		PF03848.14	Tellurite_resistance_protein_TehB	0	1	0	1
PF02769.22	AIR_synthase_related_protein,_C-terminal_domain	3	3	3	0.406889		PF02788.16	Ribulose_bisphosphate_carboxylase_large_chain,_N-terminal_domain	0	1	1	0.627651		PF08497.10	Radical_SAM_N-terminal	1	1	0	0.372536		PF08497.10	Radical_SAM_N-terminal	1	1	0	0.368217		PF03029.17	Conserved_hypothetical_ATP_binding_protein	0	2	0	0.631971		PF03975.13	CheD_chemotactic_sensory_transduction	1	0	0	0	0	0.34571		PF03961.13	Flagellar_Assembly_Protein_A	0	0	1	1
PF13361.6	UvrD-like_helicase_C-terminal_domain	3	3	3	0.406889		PF02790.15	Cytochrome_C_oxidase_subunit_II,_transmembrane_domain	0	1	1	0.627651		PF08843.11	Nucleotidyl_transferase_AbiEii_toxin,_Type_IV_TA_system	1	1	0	0.372536		PF09365.10	Conserved_hypothetical_protein_(DUF2461)	1	1	0	0.368217		PF03100.15	CcmE	0	1	1	0.631971		PF04079.16	Segregation_and_condensation_complex_subunit_ScpB	1	0	0	0	0	0.34571		PF04138.14	GtrA-like_protein	0	1	1	0
PF14602.6	Hexapeptide_repeat_of_succinyl-transferase	3	3	3	0.406889		PF02798.20	Glutathione_S-transferase,_N-terminal_domain	0	2	0	0.627651		PF09365.10	Conserved_hypothetical_protein_(DUF2461)	1	1	0	0.372536		PF09983.9	Uncharacterized_protein_conserved_in_bacteria_C-term(DUF2220)	1	1	0	0.368217		PF03109.16	ABC1_family	0	1	1	0.631971		PF04102.12	SlyX	1	0	0	0	0	0.34571		PF04151.15	Bacterial_pre-peptidase_C-terminal_domain	0	0	0	0
PF04851.15	Type_III_restriction_enzyme,_res_subunit	8	8	12	0.413323		PF02810.15	SEC-C_motif	0	1	1	0.627651		PF10417.9	C-terminal_domain_of_1-Cys_peroxiredoxin	1	1	0	0.372536		PF10006.9	Uncharacterized_conserved_protein_(DUF2249)	1	1	0	0.368217		PF03309.14	Type_III_pantothenate_kinase	0	1	1	0.631971		PF04187.13	Haem-binding_uptake,_Tiki_superfamily,_ChaN	1	0	0	0	0	0.34571		PF04286.12	Protein_of_unknown_function_(DUF445)	0	1	1	0
PF00534.20	Glycosyl_transferases_group_1	4	7	2	0.424802		PF02873.16	UDP-N-acetylenolpyruvoylglucosamine_reductase,_C-terminal_domain	0	1	1	0.627651		PF11741.8	AMIN_domain	1	1	0	0.372536		PF10417.9	C-terminal_domain_of_1-Cys_peroxiredoxin	1	1	0	0.368217		PF03334.14	Na+/H+_antiporter_subunit	0	2	0	0.631971		PF04203.13	Sortase_domain	1	0	0	0	0	0.34571		PF04371.15	Porphyromonas-type_peptidyl-arginine_deiminase	0	2	0	0
PF00696.28	Amino_acid_kinase_family	4	5	4	0.424802		PF02912.18	Aminoacyl_tRNA_synthetase_class_II,_N-terminal_domain	0	1	1	0.627651		PF12327.8	FtsZ_family,_C-terminal_domain	1	1	0	0.372536		PF11741.8	AMIN_domain	1	1	0	0.368217		PF03349.16	Outer_membrane_protein_transport_protein_(OMPP1/FadL/TodX)	0	2	0	0.631971		PF04214.13	Protein_of_unknown_function,_DUF	1	0	0	0	0	0.34571		PF05050.12	Methyltransferase_FkbM_domain	0	0	0	1
PF05175.14	Methyltransferase_small_domain	4	5	4	0.424802		PF03029.17	Conserved_hypothetical_ATP_binding_protein	0	2	0	0.627651		PF12706.7	Beta-lactamase_superfamily_domain	1	1	0	0.372536		PF11795.8	Uncharacterized_protein_conserved_in_bacteria_N-term_(DUF3322)	1	1	0	0.368217		PF03354.15	Phage_Terminase	0	2	0	0.631971		PF04233.14	Phage_Mu_protein_F_like_protein	1	0	0	0	0	0.34571		PF05199.13	GMC_oxidoreductase	0	1	0	1
PF00117.28	Glutamine_amidotransferase_class-I	5	7	5	0.436443		PF03100.15	CcmE	0	1	1	0.627651		PF12832.7	MFS_1_like_family	1	1	0	0.372536		PF11855.8	Protein_of_unknown_function_(DUF3375)	1	1	0	0.368217		PF03364.20	Polyketide_cyclase_/_dehydrase_and_lipid_transport	0	1	1	0.631971		PF04241.15	Protein_of_unknown_function_(DUF423)	1	0	0	0	0	0.34571		PF05402.12	Coenzyme_PQQ_synthesis_protein_D_(PqqD)	0	1	0	1
PF00384.22	Molybdopterin_oxidoreductase	5	7	5	0.436443		PF03109.16	ABC1_family	0	1	1	0.627651		PF12844.7	Helix-turn-helix_domain	1	1	0	0.372536		PF12327.8	FtsZ_family,_C-terminal_domain	1	1	0	0.368217		PF03379.13	CcmB_protein	0	1	1	0.631971		PF04246.12	Positive_regulator_of_sigma(E),_RseC/MucC	1	0	0	0	0	0.34571		PF05430.11	S-adenosyl-L-methionine-dependent_methyltransferase	0	1	0	1
PF00528.22	Binding-protein-dependent_transport_system_inner_membrane_component	5	7	5	0.436443		PF03120.16	NAD-dependent_DNA_ligase_OB-fold_domain	0	1	1	0.627651		PF12900.7	Pyridoxamine_5_-phosphate_oxidase	1	0	1	0.372536		PF12729.7	Four_helix_bundle_sensory_module_for_signal_transduction	1	1	0	0.368217		PF03446.15	NAD_binding_domain_of_6-phosphogluconate_dehydrogenase	0	2	0	0.631971		PF04247.12	Invasion_gene_expression_up-regulator,_SirB	1	0	0	0	0	0.34571		PF05545.11	Cbb3-type_cytochrome_oxidase_component_FixQ	0	1	1	0
PF02661.18	Fic/DOC_family	5	2	10	0.436443		PF03147.14	Ferredoxin-fold_anticodon_binding_domain	0	1	1	0.627651		PF13089.6	Polyphosphate_kinase_N-terminal_domain	1	1	0	0.372536		PF12826.7	Helix-hairpin-helix_motif	1	1	0	0.368217		PF03483.17	B3/4_domain	0	1	1	0.631971		PF04257.14	Exodeoxyribonuclease_V,_gamma_subunit	1	0	0	0	0	0.34571		PF05610.11	Protein_of_unknown_function_(DUF779)	0	0	0	0
PF00035.26	Double-stranded_RNA_binding_motif	1	1	0	0.441523		PF03334.14	Na+/H+_antiporter_subunit	0	2	0	0.627651		PF13090.6	Polyphosphate_kinase_C-terminal_domain_2	1	1	0	0.372536		PF13144.6	Chaperone_for_flagella_basal_body_P-ring_formation	1	1	0	0.368217		PF03538.14	Salmonella_virulence_plasmid_28.1kDa_A_protein	0	0	2	0.631971		PF04298.12	Putative_neutral_zinc_metallopeptidase	1	0	0	0	0	0.34571		PF05621.11	Bacterial_TniB_protein	0	1	1	0
PF00056.23	lactate/malate_dehydrogenase,_NAD_binding_domain	1	1	0	0.441523		PF03354.15	Phage_Terminase	0	2	0	0.627651		PF13144.6	Chaperone_for_flagella_basal_body_P-ring_formation	1	1	0	0.372536		PF13378.6	Enolase_C-terminal_domain-like	1	1	0	0.368217		PF03658.14	RnfH_family_Ubiquitin	0	1	1	0.631971		PF04337.12	Protein_of_unknown_function,_DUF480	1	0	0	0	0	0.34571		PF05721.13	Phytanoyl-CoA_dioxygenase_(PhyH)	0	1	0	0
PF00091.25	Tubulin/FtsZ_family,_GTPase_domain	1	1	0	0.441523		PF03364.20	Polyketide_cyclase_/_dehydrase_and_lipid_transport	0	1	1	0.627651		PF13148.6	Protein_of_unknown_function_(DUF3987)	1	1	0	0.372536		PF13380.6	CoA_binding_domain	1	1	0	0.368217		PF03695.13	Uncharacterised_protein_family_(UPF0149)	0	1	1	0.631971		PF04339.12	Peptidogalycan_biosysnthesis/recognition	1	0	0	0	0	0.34571		PF05833.11	Fibronectin-binding_protein_A_N-terminus_(FbpA)	0	1	0	1
PF00194.21	Eukaryotic-type_carbonic_anhydrase	1	1	0	0.441523		PF03379.13	CcmB_protein	0	1	1	0.627651		PF13311.6	Protein_of_unknown_function_(DUF4080)	1	1	0	0.372536		PF13460.6	NAD(P)H-binding	1	1	0	0.368217		PF03724.16	META_domain	0	2	0	0.631971		PF04344.13	Chemotaxis_phosphatase,_CheZ	1	0	0	0	0	0.34571		PF05840.13	Bacteriophage_replication_gene_A_protein_(GPA)	0	2	0	0
PF00208.21	Glutamate/Leucine/Phenylalanine/Valine_dehydrogenase	1	1	0	0.441523		PF03446.15	NAD_binding_domain_of_6-phosphogluconate_dehydrogenase	0	2	0	0.627651		PF13356.6	Arm_DNA-binding_domain	1	1	0	0.372536		PF13462.6	Thioredoxin	1	1	0	0.368217		PF03795.14	YCII-related_domain	0	1	1	0.631971		PF04347.13	Flagellar_biosynthesis_protein,_FliO	1	0	0	0	0	0.34571		PF05860.13	haemagglutination_activity_domain	0	0	0	0
PF00215.24	Orotidine_5_-phosphate_decarboxylase_/_HUMPS_family	1	1	0	0.441523		PF03483.17	B3/4_domain	0	1	1	0.627651		PF13380.6	CoA_binding_domain	1	1	0	0.372536		PF13549.6	ATP-grasp_domain	1	1	0	0.368217		PF03843.13	Outer_membrane_lipoprotein_Slp_family	0	2	0	0.631971		PF04348.13	LppC_putative_lipoprotein	1	0	0	0	0	0.34571		PF06044.12	Dam-replacing_family	0	1	0	0
PF00227.26	Proteasome_subunit	1	1	0	0.441523		PF03484.15	tRNA_synthetase_B5_domain	0	1	1	0.627651		PF13462.6	Thioredoxin	1	1	0	0.372536		PF13555.6	P-loop_containing_region_of_AAA_domain	1	1	0	0.368217		PF03924.13	CHASE_domain	0	2	0	0.631971		PF04350.13	Pilus_assembly_protein,_PilO	1	0	0	0	0	0.34571		PF06114.13	IrrE_N-terminal-like_domain	0	0	0	0
PF00248.21	Aldo/keto_reductase_family	1	1	0	0.441523		PF03538.14	Salmonella_virulence_plasmid_28.1kDa_A_protein	0	0	2	0.627651		PF13533.6	Biotin-lipoyl_like	1	1	0	0.372536		PF13746.6	4Fe-4S_dicluster_domain	1	1	0	0.368217		PF03946.14	Ribosomal_protein_L11,_N-terminal_domain	0	1	1	0.631971		PF04351.13	Pilus_assembly_protein,_PilP	1	0	0	0	0	0.34571		PF06397.12	Desulfoferrodoxin,_N-terminal_domain	0	1	1	0
PF00301.20	Rubredoxin	1	0	1	0.441523		PF03588.14	Leucyl/phenylalanyl-tRNA_protein_transferase	0	1	1	0.627651		PF13549.6	ATP-grasp_domain	1	1	0	0.372536		PF13835.6	Domain_of_unknown_function_(DUF4194)	1	1	0	0.368217		PF03979.14	Sigma-70_factor,_region_1.1	0	1	1	0.631971		PF04353.13	Regulator_of_RNA_polymerase_sigma(70)_subunit,_Rsd/AlgQ	1	0	0	0	0	0.34571		PF06725.11	3D_domain	0	0	1	1
PF00375.18	Sodium:dicarboxylate_symporter_family	1	1	0	0.441523		PF03658.14	RnfH_family_Ubiquitin	0	1	1	0.627651		PF13555.6	P-loop_containing_region_of_AAA_domain	1	1	0	0.372536		PF14622.6	Ribonuclease-III-like	1	1	0	0.368217		PF04039.13	Domain_related_to_MnhB_subunit_of_Na+/H+_antiporter	0	2	0	0.631971		PF04354.13	ZipA,_C-terminal_FtsZ-binding_domain	1	0	0	0	0	0.34571		PF06821.13	Serine_hydrolase	0	1	1	0
PF00376.23	MerR_family_regulatory_protein	1	1	0	0.441523		PF03695.13	Uncharacterised_protein_family_(UPF0149)	0	1	1	0.627651		PF13746.6	4Fe-4S_dicluster_domain	1	1	0	0.372536		PF14841.6	FliG_middle_domain	1	1	0	0.368217		PF04052.13	TolB_amino-terminal_domain	0	1	1	0.631971		PF04364.13	DNA_polymerase_III_chi_subunit,_HolC	1	0	0	0	0	0.34571		PF06863.12	Protein_of_unknown_function_(DUF1254)	0	0	2	0
PF00381.19	PTS_HPr_component_phosphorylation_site	1	1	0	0.441523		PF03720.15	UDP-glucose/GDP-mannose_dehydrogenase_family,_UDP_binding_domain	0	2	0	0.627651		PF14622.6	Ribonuclease-III-like	1	1	0	0.372536		PF14842.6	FliG_N-terminal_domain	1	1	0	0.368217		PF04066.13	Multiple_resistance_and_pH_regulation_protein_F_(MrpF_/_PhaF)	0	2	0	0.631971		PF04375.14	HemX,_putative_uroporphyrinogen-III_C-methyltransferase	1	0	0	0	0	0.34571		PF06945.13	Protein_of_unknown_function_(DUF1289)	0	0	0	0
PF00394.22	Multicopper_oxidase	1	0	1	0.441523		PF03724.16	META_domain	0	2	0	0.627651		PF14841.6	FliG_middle_domain	1	1	0	0.372536		PF16114.5	ATP_citrate_lyase_citrate-binding	1	1	0	0.368217		PF04077.12	DsrH_like_protein	0	1	1	0.631971		PF04380.13	Membrane_fusogenic_activity	1	0	0	0	0	0.34571		PF06961.13	Protein_of_unknown_function_(DUF1294)	0	1	1	0
PF00403.26	Heavy-metal-associated_domain	1	1	0	0.441523		PF03772.16	Competence_protein	0	1	1	0.627651		PF14842.6	FliG_N-terminal_domain	1	1	0	0.372536		PF16199.5	Radical_SAM_C-terminal_domain	1	1	0	0.368217		PF04093.12	rod_shape-determining_protein_MreD	0	1	1	0.631971		PF04381.12	Putative_exonuclease,_RdgC	1	0	0	0	0	0.34571		PF07044.11	Protein_of_unknown_function_(DUF1329)	0	1	0	0
PF00488.21	MutS_domain_V	1	1	0	0.441523		PF03795.14	YCII-related_domain	0	1	1	0.627651		PF16114.5	ATP_citrate_lyase_citrate-binding	1	1	0	0.372536		PF17384.2	RimP_C-terminal_SH3_domain	1	1	0	0.368217		PF04116.13	Fatty_acid_hydroxylase_superfamily	0	1	1	0.631971		PF04397.15	LytTr_DNA-binding_domain	1	0	0	0	0	0.34571		PF07634.11	RtxA_repeat	0	0	0	0
PF00533.26	BRCA1_C_Terminus_(BRCT)_domain	1	1	0	0.441523		PF03843.13	Outer_membrane_lipoprotein_Slp_family	0	2	0	0.627651		PF16199.5	Radical_SAM_C-terminal_domain	1	1	0	0.372536		PF17900.1	Peptidase_M1_N-terminal_domain	1	1	0	0.368217		PF04151.15	Bacterial_pre-peptidase_C-terminal_domain	0	0	2	0.631971		PF04402.14	Protein_of_unknown_function_(DUF541)	1	0	0	0	0	0.34571		PF07787.12	Transmembrane_protein_43	0	2	0	0
PF00636.26	Ribonuclease_III_domain	1	1	0	0.441523		PF03924.13	CHASE_domain	0	2	0	0.627651		PF17384.2	RimP_C-terminal_SH3_domain	1	1	0	0.372536		PF18074.1	Primosomal_protein_N_C-terminal_domain	1	1	0	0.368217		PF04204.16	Homoserine_O-succinyltransferase	0	1	1	0.631971		PF04445.13	Putative_SAM-dependent_methyltransferase	1	0	0	0	0	0.34571		PF08376.10	Nitrate_and_nitrite_sensing	0	1	0	0
PF00657.22	GDSL-like_Lipase/Acylhydrolase	1	0	1	0.441523		PF03979.14	Sigma-70_factor,_region_1.1	0	1	1	0.627651		PF17764.1	3′_DNA-binding_domain_(3′BD)	1	1	0	0.372536		PF18269.1	T3SS_EscN_ATPase_C-terminal_domain	1	1	0	0.368217		PF04231.13	Endonuclease_I	0	1	1	0.631971		PF04548.16	AIG1_family	1	0	0	0	0	0.34571		PF08937.11	MTH538_TIR-like_domain_(DUF1863)	0	0	0	0
PF00708.18	Acylphosphatase	1	1	0	0.441523		PF04039.13	Domain_related_to_MnhB_subunit_of_Na+/H+_antiporter	0	2	0	0.627651		PF17827.1	PrmC_N-terminal_domain	1	1	0	0.372536		PF00006.25	ATP_synthase_alpha/beta_family,_nucleotide-binding_domain	4	8	3	0.371299		PF04262.14	Glutamate-cysteine_ligase	0	1	1	0.631971		PF04717.12	Type_VI_secretion_system,_phage-baseplate_injector	1	0	0	0	0	0.34571		PF09375.10	Imelysin	0	0	0	0
PF00712.19	DNA_polymerase_III_beta_subunit,_N-terminal_domain	1	1	0	0.441523		PF04052.13	TolB_amino-terminal_domain	0	1	1	0.627651		PF17900.1	Peptidase_M1_N-terminal_domain	1	1	0	0.372536		PF12804.7	MobA-like_NTP_transferase_domain	4	7	4	0.371299		PF04264.13	YceI-like_domain	0	1	1	0.631971		PF04751.14	Protein_of_unknown_function_(DUF615)	1	0	0	0	0	0.34571		PF09553.10	Eco47II_restriction_endonuclease	0	1	0	0
PF00908.17	dTDP-4-dehydrorhamnose_3,5-epimerase	1	1	0	0.441523		PF04066.13	Multiple_resistance_and_pH_regulation_protein_F_(MrpF_/_PhaF)	0	2	0	0.627651		PF17941.1	Polyphosphate_kinase_C-terminal_domain_1	1	1	0	0.372536		PF00361.20	Proton-conducting_membrane_transporter	5	12	3	0.392977		PF04279.15	Intracellular_septation_protein_A	0	1	1	0.631971		PF04773.13	FecR_protein	1	0	0	0	0	0.34571		PF09695.10	Bacterial_protein_of_unknown_function_(YtfJ_HI0045)	0	1	1	0
PF00958.22	GMP_synthase_C_terminal_domain	1	1	0	0.441523		PF04077.12	DsrH_like_protein	0	1	1	0.627651		PF18074.1	Primosomal_protein_N_C-terminal_domain	1	1	0	0.372536		PF00133.22	tRNA_synthetases_class_I_(I,_L,_M_and_V)	3	4	4	0.39974		PF04314.13	Copper_chaperone_PCu(A)C	0	1	1	0.631971		PF04784.14	Protein_of_unknown_function,_DUF547	1	0	0	0	0	0.34571		PF09836.9	Putative_DNA-binding_domain	0	0	0	0
PF01032.18	FecCD_transport_family	1	1	0	0.441523		PF04085.14	rod_shape-determining_protein_MreC	0	1	1	0.627651		PF18269.1	T3SS_EscN_ATPase_C-terminal_domain	1	1	0	0.372536		PF01618.16	MotA/TolQ/ExbB_proton_channel_family	3	7	1	0.39974		PF04324.15	BFD-like_[2Fe-2S]_binding_domain	0	1	1	0.631971		PF04794.12	YdjC-like_protein	1	0	0	0	0	0.34571		PF09903.9	Uncharacterized_protein_conserved_in_bacteria_(DUF2130)	0	1	0	0
PF01048.20	Phosphorylase_superfamily	1	1	0	0.441523		PF04093.12	rod_shape-determining_protein_MreD	0	1	1	0.627651		PF18693.1	TRAM_domain	1	1	0	0.372536		PF02719.15	Polysaccharide_biosynthesis_protein	3	5	3	0.39974		PF04333.13	MlaA_lipoprotein	0	1	1	0.631971		PF04809.13	HupH_hydrogenase_expression_protein,_C-terminal_conserved_region	1	0	0	0	0	0.34571		PF09992.9	Phosphodiester_glycosidase	0	2	0	0
PF01177.22	Asp/Glu/Hydantoin_racemase	1	1	0	0.441523		PF04116.13	Fatty_acid_hydroxylase_superfamily	0	1	1	0.627651		PF18764.1	Nitrous_oxide_reductase_propeller_repeat	1	0	1	0.372536		PF00528.22	Binding-protein-dependent_transport_system_inner_membrane_component	4	7	5	0.422509		PF04340.12	Protein_of_unknown_function,_DUF484	0	2	0	0.631971		PF04820.14	Tryptophan_halogenase	1	0	0	0	0	0.34571		PF10048.9	Predicted_integral_membrane_protein_(DUF2282)	0	0	0	0
PF01220.19	Dehydroquinase_class_II	1	1	0	0.441523		PF04151.15	Bacterial_pre-peptidase_C-terminal_domain	0	0	2	0.627651		PF00006.25	ATP_synthase_alpha/beta_family,_nucleotide-binding_domain	4	8	3	0.381564		PF07690.16	Major_Facilitator_Superfamily	4	7	5	0.422509		PF04345.13	Chorismate_lyase	0	1	1	0.631971		PF04952.14	Succinylglutamate_desuccinylase_/_Aspartoacylase_family	1	0	0	0	0	0.34571		PF10938.8	YfdX_protein	0	1	1	0
PF01235.17	Sodium:alanine_symporter_family	1	1	0	0.441523		PF04204.16	Homoserine_O-succinyltransferase	0	1	1	0.627651		PF00563.20	EAL_domain	9	29	0	0.391185		PF00115.20	Cytochrome_C_and_Quinol_oxidase_polypeptide_I	2	1	4	0.437414		PF04356.12	Protein_of_unknown_function_(DUF489)	0	1	1	0.631971		PF04977.15	Septum_formation_initiator	1	0	0	0	0	0.34571		PF11015.8	Protein_of_unknown_function_(DUF2853)	0	2	0	0
PF01261.24	Xylose_isomerase-like_TIM_barrel	1	1	0	0.441523		PF04231.13	Endonuclease_I	0	1	1	0.627651		PF00034.21	Cytochrome_c	5	13	2	0.404904		PF00152.20	tRNA_synthetases_class_II_(D,_K_and_N)	2	3	2	0.437414		PF04361.13	Protein_of_unknown_function_(DUF494)	0	1	1	0.631971		PF04982.13	HPP_family	1	0	0	0	0	0.34571		PF11137.8	Protein_of_unknown_function_(DUF2909)	0	0	0	0
PF01343.18	Peptidase_family_S49	1	1	0	0.441523		PF04262.14	Glutamate-cysteine_ligase	0	1	1	0.627651		PF08668.12	HDOD_domain	5	15	0	0.404904		PF00160.21	Cyclophilin_type_peptidyl-prolyl_cis-trans_isomerase/CLD	2	3	2	0.437414		PF04362.14	Bacterial_Fe(2+)_trafficking	0	1	1	0.631971		PF04985.14	Phage_tail_tube_protein_FII	1	0	0	0	0	0.34571		PF11867.8	Domain_of_unknown_function_(DUF3387)	0	1	0	0
PF01396.19	Topoisomerase_DNA_binding_C4_zinc_finger	1	1	0	0.441523		PF04264.13	YceI-like_domain	0	1	1	0.627651		PF00679.24	Elongation_factor_G_C-terminus	3	5	3	0.408762		PF00275.20	EPSP_synthase_(3-phosphoshikimate_1-carboxyvinyltransferase)	2	2	3	0.437414		PF04367.13	Protein_of_unknown_function_(DUF502)	0	1	1	0.631971		PF04994.13	TfoX_C-terminal_domain	1	0	0	0	0	0.34571		PF11924.8	Inverse_autotransporter,_beta-domain	0	0	0	0
PF01432.20	Peptidase_family_M3	1	1	0	0.441523		PF04279.15	Intracellular_septation_protein_A	0	1	1	0.627651		PF01618.16	MotA/TolQ/ExbB_proton_channel_family	3	7	1	0.408762		PF00330.20	Aconitase_family_(aconitate_hydratase)	2	3	2	0.437414		PF04379.14	ApaG_domain	0	1	1	0.631971		PF04999.13	Cell_division_protein_FtsL	1	0	0	0	0	0.34571		PF13160.6	Protein_of_unknown_function_(DUF3995)	0	2	0	0
PF01497.18	Periplasmic_binding_protein	1	1	0	0.441523		PF04305.14	Protein_of_unknown_function_(DUF455)	0	1	1	0.627651		PF03144.25	Elongation_factor_Tu_domain_2	3	5	3	0.408762		PF00348.17	Polyprenyl_synthetase	2	2	3	0.437414		PF04384.13	Iron-sulphur_cluster_assembly	0	1	1	0.631971		PF05065.13	Phage_capsid_family	1	0	0	0	0	0.34571		PF13179.6	Family_of_unknown_function_(DUF4006)	0	1	1	0
PF01527.20	Transposase	1	1	0	0.441523		PF04314.13	Copper_chaperone_PCu(A)C	0	1	1	0.627651		PF08447.12	PAS_fold	6	19	0	0.422086		PF00425.18	chorismate_binding_enzyme	2	3	2	0.437414		PF04386.13	Stringent_starvation_protein_B	0	1	1	0.631971		PF05069.13	Phage_virion_morphogenesis_family	1	0	0	0	0	0.34571		PF13200.6	Putative_glycosyl_hydrolase_domain	0	0	1	1
PF01547.25	Bacterial_extracellular_solute-binding_protein	1	0	1	0.441523		PF04333.13	MlaA_lipoprotein	0	1	1	0.627651		PF00271.31	Helicase_conserved_C-terminal_domain	9	18	12	0.423727		PF00472.20	RF-1_domain	2	3	2	0.437414		PF04408.23	Helicase_associated_domain_(HA2)	0	2	0	0.631971		PF05127.14	Helicase	1	0	0	0	0	0.34571		PF13204.6	Protein_of_unknown_function_(DUF4038)	0	2	0	0
PF01648.20	4_-phosphopantetheinyl_transferase_superfamily	1	0	1	0.441523		PF04340.12	Protein_of_unknown_function,_DUF484	0	2	0	0.627651		PF00152.20	tRNA_synthetases_class_II_(D,_K_and_N)	2	3	2	0.444835		PF00682.19	HMGL-like	2	3	2	0.437414		PF04430.14	Protein_of_unknown_function_(DUF498/DUF598)	0	1	1	0.631971		PF05130.12	FlgN_protein	1	0	0	0	0	0.34571		PF13289.6	SIR2-like_domain	0	0	0	0
PF01649.18	Ribosomal_protein_S20	1	1	0	0.441523		PF04345.13	Chorismate_lyase	0	1	1	0.627651		PF00330.20	Aconitase_family_(aconitate_hydratase)	2	3	2	0.444835		PF00884.23	Sulfatase	2	0	5	0.437414		PF04453.14	LPS_transport_system_D	0	1	1	0.631971		PF05135.13	Phage_gp6-like_head-tail_connector_protein	1	0	0	0	0	0.34571		PF13344.6	Haloacid_dehalogenase-like_hydrolase	0	0	1	1
PF01694.22	Rhomboid_family	1	1	0	0.441523		PF04356.12	Protein_of_unknown_function_(DUF489)	0	1	1	0.627651		PF00348.17	Polyprenyl_synthetase	2	2	3	0.444835		PF00909.21	Ammonium_Transporter_Family	2	2	3	0.437414		PF04546.13	Sigma-70,_non-essential_region	0	1	1	0.631971		PF05136.13	Phage_portal_protein,_lambda_family	1	0	0	0	0	0.34571		PF13449.6	Esterase-like_activity_of_phytase	0	1	1	0
PF01717.18	Cobalamin-independent_synthase,_Catalytic_domain	1	0	1	0.441523		PF04361.13	Protein_of_unknown_function_(DUF494)	0	1	1	0.627651		PF00425.18	chorismate_binding_enzyme	2	3	2	0.444835		PF00977.21	Histidine_biosynthesis_protein	2	3	2	0.437414		PF04560.20	RNA_polymerase_Rpb2,_domain_7	0	1	1	0.631971		PF05137.13	Fimbrial_assembly_protein_(PilN)	1	0	0	0	0	0.34571		PF13477.6	Glycosyl_transferase_4-like	0	1	0	0
PF01740.21	STAS_domain	1	1	0	0.441523		PF04362.14	Bacterial_Fe(2+)_trafficking	0	1	1	0.627651		PF00472.20	RF-1_domain	2	3	2	0.444835		PF00999.21	Sodium/hydrogen_exchanger_family	2	5	0	0.437414		PF04561.14	RNA_polymerase_Rpb2,_domain_2	0	1	1	0.631971		PF05161.13	MOFRL_family	1	0	0	0	0	0.34571		PF13539.6	D-alanyl-D-alanine_carboxypeptidase	0	1	0	0
PF01746.21	tRNA_(Guanine-1)-methyltransferase	1	1	0	0.441523		PF04367.13	Protein_of_unknown_function_(DUF502)	0	1	1	0.627651		PF00579.25	tRNA_synthetases_class_I_(W_and_Y)	2	2	3	0.444835		PF01118.24	Semialdehyde_dehydrogenase,_NAD_binding_domain	2	3	2	0.437414		PF04563.15	RNA_polymerase_beta_subunit	0	1	1	0.631971		PF05164.13	Cell_division_protein_ZapA	1	0	0	0	0	0.34571		PF13618.6	Gluconate_2-dehydrogenase_subunit_3	0	1	0	1
PF01769.16	Divalent_cation_transporter	1	0	1	0.441523		PF04379.14	ApaG_domain	0	1	1	0.627651		PF00682.19	HMGL-like	2	3	2	0.444835		PF01451.21	Low_molecular_weight_phosphotyrosine_protein_phosphatase	2	2	3	0.437414		PF04565.16	RNA_polymerase_Rpb2,_domain_3	0	1	1	0.631971		PF05166.13	YcgL_domain	1	0	0	0	0	0.34571		PF13690.6	Chemotaxis_phosphatase_CheX	0	0	1	1
PF01841.19	Transglutaminase-like_superfamily	1	0	1	0.441523		PF04384.13	Iron-sulphur_cluster_assembly	0	1	1	0.627651		PF00909.21	Ammonium_Transporter_Family	2	2	3	0.444835		PF02142.22	MGS-like_domain	2	2	3	0.437414		PF04612.12	Type_II_secretion_system_(T2SS),_protein_M	0	1	1	0.631971		PF05188.17	MutS_domain_II	1	0	0	0	0	0.34571		PF13729.6	F_plasmid_transfer_operon,_TraF,_protein	0	0	1	1
PF01869.20	BadF/BadG/BcrA/BcrD_ATPase_family	1	1	0	0.441523		PF04386.13	Stringent_starvation_protein_B	0	1	1	0.627651		PF00977.21	Histidine_biosynthesis_protein	2	3	2	0.444835		PF02310.19	B12_binding_domain	2	4	1	0.437414		PF04860.12	Phage_portal_protein	0	2	0	0.631971		PF05190.18	MutS_family_domain_IV	1	0	0	0	0	0.34571		PF13749.6	Putative_ATP-dependent_DNA_helicase_recG_C-terminal	0	0	0	0
PF01875.17	Memo-like_protein	1	1	0	0.441523		PF04408.23	Helicase_associated_domain_(HA2)	0	2	0	0.627651		PF01022.20	Bacterial_regulatory_protein,_arsR_family	2	3	2	0.444835		PF02774.18	Semialdehyde_dehydrogenase,_dimerisation_domain	2	3	2	0.437414		PF04965.14	Gene_25-like_lysozyme	0	2	0	0.631971		PF05280.11	Flagellar_transcriptional_activator_(FlhC)	1	0	0	0	0	0.34571		PF13753.6	Putative_flagellar_system-associated_repeat	0	0	0	0
PF01934.17	Protein_of_unknown_function_DUF86	1	1	0	0.441523		PF04430.14	Protein_of_unknown_function_(DUF498/DUF598)	0	1	1	0.627651		PF01118.24	Semialdehyde_dehydrogenase,_NAD_binding_domain	2	3	2	0.444835		PF02878.16	Phosphoglucomutase/phosphomannomutase,_alpha/beta/alpha_domain_I	2	3	2	0.437414		PF04972.17	BON_domain	0	1	1	0.631971		PF05378.13	Hydantoinase/oxoprolinase_N-terminal_region	1	0	0	0	0	0.34571		PF14213.6	STAS-like_domain_of_unknown_function_(DUF4325)	0	1	0	0
PF01957.18	NfeD-like_C-terminal,_partner-binding	1	1	0	0.441523		PF04546.13	Sigma-70,_non-essential_region	0	1	1	0.627651		PF01451.21	Low_molecular_weight_phosphotyrosine_protein_phosphatase	2	2	3	0.444835		PF02879.16	Phosphoglucomutase/phosphomannomutase,_alpha/beta/alpha_domain_II	2	3	2	0.437414		PF04983.18	RNA_polymerase_Rpb1,_domain_3	0	1	1	0.631971		PF05400.13	Flagellar_protein_FliT	1	0	0	0	0	0.34571		PF14252.6	Domain_of_unknown_function_(DUF4347)	0	2	0	0
PF01977.16	3-octaprenyl-4-hydroxybenzoate_carboxy-lyase	1	1	0	0.441523		PF04612.12	Type_II_secretion_system_(T2SS),_protein_M	0	1	1	0.627651		PF01979.20	Amidohydrolase_family	2	4	1	0.444835		PF02880.16	Phosphoglucomutase/phosphomannomutase,_alpha/beta/alpha_domain_III	2	3	2	0.437414		PF04984.14	Phage_tail_sheath_protein_subtilisin-like_domain	0	2	0	0.631971		PF05433.15	Glycine_zipper_2TM_domain	1	0	0	0	0	0.34571		PF14317.6	YcxB-like_protein	0	2	0	0
PF02091.15	Glycyl-tRNA_synthetase_alpha_subunit	1	1	0	0.441523		PF04860.12	Phage_portal_protein	0	2	0	0.627651		PF02142.22	MGS-like_domain	2	2	3	0.444835		PF02899.17	Phage_integrase,_N-terminal_SAM-like_domain	2	2	3	0.437414		PF04995.14	Heme_exporter_protein_D_(CcmD)	0	1	1	0.631971		PF05488.13	PAAR_motif	1	0	0	0	0	0.34571		PF14376.6	Haem-binding_domain	0	1	1	0
PF02325.17	YGGT_family	1	1	0	0.441523		PF04965.14	Gene_25-like_lysozyme	0	2	0	0.627651		PF02310.19	B12_binding_domain	2	4	1	0.444835		PF07804.12	HipA-like_C-terminal_domain	2	2	3	0.437414		PF04997.12	RNA_polymerase_Rpb1,_domain_1	0	1	1	0.631971		PF05489.12	Phage_Tail_Protein_X	1	0	0	0	0	0.34571		PF14490.6	Helix-hairpin-helix_containing_domain	0	0	1	1
PF02405.16	Permease_MlaE	1	1	0	0.441523		PF04972.17	BON_domain	0	1	1	0.627651		PF02355.16	Protein_export_membrane_protein	2	2	3	0.444835		PF09335.11	SNARE_associated_Golgi_protein	2	5	0	0.437414		PF04998.17	RNA_polymerase_Rpb1,_domain_5	0	1	1	0.631971		PF05567.11	Neisseria_PilC_beta-propeller_domain	1	0	0	0	0	0.34571		PF14518.6	Iron-containing_redox_enzyme	0	0	0	0
PF02452.17	PemK-like,_MazF-like_toxin_of_type_II_toxin-antitoxin_system	1	1	0	0.441523		PF04984.14	Phage_tail_sheath_protein_subtilisin-like_domain	0	2	0	0.627651		PF02421.18	Ferrous_iron_transport_protein_B	2	3	2	0.444835		PF12710.7	haloacid_dehalogenase-like_hydrolase	2	1	4	0.437414		PF05000.17	RNA_polymerase_Rpb1,_domain_4	0	1	1	0.631971		PF05751.11	FixH	1	0	0	0	0	0.34571		PF14537.6	Cytochrome_c3	0	2	0	0
PF02460.18	Patched_family	1	1	0	0.441523		PF04995.14	Heme_exporter_protein_D_(CcmD)	0	1	1	0.627651		PF02687.21	FtsX-like_permease_family	2	3	2	0.444835		PF00270.29	DEAD/DEAH_box_helicase	6	11	9	0.448778		PF05134.13	Type_II_secretion_system_(T2SS),_protein_L	0	1	1	0.631971		PF05768.14	Glutaredoxin-like_domain_(DUF836)	1	0	0	0	0	0.34571		PF14591.6	AF0941-like	0	0	1	1
PF02491.20	SHS2_domain_inserted_in_FTSA	1	1	0	0.441523		PF05134.13	Type_II_secretion_system_(T2SS),_protein_L	0	1	1	0.627651		PF02774.18	Semialdehyde_dehydrogenase,_dimerisation_domain	2	3	2	0.444835		PF00691.20	OmpA_family	3	8	1	0.459837		PF05170.14	AsmA_family	0	2	0	0.631971		PF05787.13	Bacterial_protein_of_unknown_function_(DUF839)	1	0	0	0	0	0.34571		PF14783.6	Ciliary_BBSome_complex_subunit_2,_middle_region	0	0	0	0
PF02503.17	Polyphosphate_kinase_middle_domain	1	1	0	0.441523		PF05170.14	AsmA_family	0	2	0	0.627651		PF02878.16	Phosphoglucomutase/phosphomannomutase,_alpha/beta/alpha_domain_I	2	3	2	0.444835		PF00890.24	FAD_binding_domain	3	6	3	0.459837		PF05221.17	S-adenosyl-L-homocysteine_hydrolase	0	1	1	0.631971		PF05876.12	Phage_terminase_large_subunit_(GpA)	1	0	0	0	0	0.34571		PF14821.6	Threonine_synthase_N_terminus	0	0	1	1
PF02517.16	CPBP_intramembrane_metalloprotease	1	0	1	0.441523		PF05221.17	S-adenosyl-L-homocysteine_hydrolase	0	1	1	0.627651		PF02879.16	Phosphoglucomutase/phosphomannomutase,_alpha/beta/alpha_domain_II	2	3	2	0.444835		PF01568.21	Molydopterin_dinucleotide_binding_domain	3	5	4	0.459837		PF05222.15	Alanine_dehydrogenase/PNT,_N-terminal_domain	0	2	0	0.631971		PF05899.12	Protein_of_unknown_function_(DUF861)	1	0	0	0	0	0.34571		PF17676.1	LD-carboxypeptidase_C-terminal_domain	0	0	0	0
PF02567.16	Phenazine_biosynthesis-like_protein	1	1	0	0.441523		PF05222.15	Alanine_dehydrogenase/PNT,_N-terminal_domain	0	2	0	0.627651		PF02880.16	Phosphoglucomutase/phosphomannomutase,_alpha/beta/alpha_domain_III	2	3	2	0.444835		PF01966.22	HD_domain	3	8	1	0.459837		PF05235.14	CHAD_domain	0	2	0	0.631971		PF05930.12	Prophage_CP4-57_regulatory_protein_(AlpA)	1	0	0	0	0	0.34571		PF17726.1	Dam-replacing_HTH_domain	0	1	0	0
PF02568.14	Thiamine_biosynthesis_protein_(ThiI)	1	0	1	0.441523		PF05235.14	CHAD_domain	0	2	0	0.627651		PF12710.7	haloacid_dehalogenase-like_hydrolase	2	1	4	0.444835		PF05175.14	Methyltransferase_small_domain	3	5	4	0.459837		PF05275.11	Copper_resistance_protein_B_precursor_(CopB)	0	1	1	0.631971		PF05951.13	Bacterial_protein_of_unknown_function_(DUF882)	1	0	0	0	0	0.34571		PF17773.1	UPF0176_acylphosphatase_like_domain	0	0	0	0
PF02594.16	Uncharacterised_ACR,_YggU_family_COG1872	1	1	0	0.441523		PF05275.11	Copper_resistance_protein_B_precursor_(CopB)	0	1	1	0.627651		PF13180.6	PDZ_domain	2	3	2	0.444835		PF13522.6	Glutamine_amidotransferase_domain	3	5	4	0.459837		PF05524.13	PEP-utilising_enzyme,_N-terminal	0	2	0	0.631971		PF05960.11	Bacterial_protein_of_unknown_function_(DUF885)	1	0	0	0	0	0.34571		PF17792.1	ThiD2_family	0	0	1	1
PF02613.15	Nitrate_reductase_delta_subunit	1	0	1	0.441523		PF05524.13	PEP-utilising_enzyme,_N-terminal	0	2	0	0.627651		PF13229.6	Right_handed_beta_helix_region	2	4	1	0.444835		PF13537.6	Glutamine_amidotransferase_domain	3	5	4	0.459837		PF05573.12	NosL	0	2	0	0.631971		PF05973.14	Phage_derived_protein_Gp49-like_(DUF891)	1	0	0	0	0	0.34571		PF18276.1	Tc_toxin_complex_TcA_C-terminal_TcB-binding_domain	0	0	0	0
PF02639.14	Uncharacterized_BCR,_YaiI/YqxD_family_COG1671	1	1	0	0.441523		PF05610.11	Protein_of_unknown_function_(DUF779)	0	0	2	0.627651		PF04851.15	Type_III_restriction_enzyme,_res_subunit	6	8	12	0.462579		PF13561.6	Enoyl-(Acyl_carrier_protein)_reductase	4	8	5	0.4726		PF05598.11	Transposase_domain_(DUF772)	0	0	2	0.631971		PF06074.12	Protein_of_unknown_function_(DUF935)	1	0	0	0	0	0.34571		PF18335.1	ATP-dependent_RecD-like_DNA_helicase_SH3_domain	0	0	1	1
PF02657.15	Fe-S_metabolism_associated_domain	1	1	0	0.441523		PF05635.11	23S_rRNA-intervening_sequence_protein	0	2	0	0.627651		PF00664.23	ABC_transporter_transmembrane_region	3	3	6	0.469381		PF00032.17	Cytochrome_b(C-terminal)/b6/petD	1	1	1	0.497806		PF05610.11	Protein_of_unknown_function_(DUF779)	0	0	2	0.631971		PF06080.12	Protein_of_unknown_function_(DUF938)	1	0	0	0	0	0.34571		PF18413.1	Neuraminidase-like_domain	0	0	0	0
PF02673.18	Bacitracin_resistance_protein_BacA	1	1	0	0.441523		PF05681.14	Fumarate_hydratase_(Fumerase)	0	1	1	0.627651		PF01568.21	Molydopterin_dinucleotide_binding_domain	3	5	4	0.469381		PF00033.19	Cytochrome_b/b6/petB	1	1	1	0.497806		PF05635.11	23S_rRNA-intervening_sequence_protein	0	2	0	0.631971		PF06119.14	Nidogen-like	1	0	0	0	0	0.34571		PF18527.1	STT3/PglB_C-terminal_beta-barrel_domain	0	1	0	1
PF02677.14	Epoxyqueuosine_reductase_QueH	1	0	1	0.441523		PF05683.12	Fumarase_C-terminus	0	1	1	0.627651		PF05175.14	Methyltransferase_small_domain	3	5	4	0.469381		PF00075.24	RNase_H	1	1	1	0.497806		PF05681.14	Fumarate_hydratase_(Fumerase)	0	1	1	0.631971		PF06172.11	Cupin_superfamily_(DUF985)	1	0	0	0	0	0.34571		PF00132.24	Bacterial_transferase_hexapeptide_(six_repeats)	8	5	3	5
PF02678.16	Pirin	1	1	0	0.441523		PF05724.11	Thiopurine_S-methyltransferase_(TPMT)	0	1	1	0.627651		PF13522.6	Glutamine_amidotransferase_domain	3	5	4	0.469381		PF00113.22	Enolase,_C-terminal_TIM_barrel_domain	1	1	1	0.497806		PF05683.12	Fumarase_C-terminus	0	1	1	0.631971		PF06245.11	Protein_of_unknown_function_(DUF1015)	1	0	0	0	0	0.34571		PF00085.20	Thioredoxin	7	4	4	1
PF02767.16	DNA_polymerase_III_beta_subunit,_central_domain	1	1	0	0.441523		PF05860.13	haemagglutination_activity_domain	0	0	2	0.627651		PF13537.6	Glutamine_amidotransferase_domain	3	5	4	0.469381		PF00118.24	TCP-1/cpn60_chaperonin_family	1	1	1	0.497806		PF05724.11	Thiopurine_S-methyltransferase_(TPMT)	0	1	1	0.631971		PF06252.12	Protein_of_unknown_function_(DUF1018)	1	0	0	0	0	0.34571		PF00483.23	Nucleotidyl_transferase	6	5	1	5
PF02768.15	DNA_polymerase_III_beta_subunit,_C-terminal_domain	1	1	0	0.441523		PF05954.11	Phage_late_control_gene_D_protein_(GPD)	0	2	0	0.627651		PF00011.21	Hsp20/alpha_crystallin_family	1	2	0	0.502946		PF00120.24	Glutamine_synthetase,_catalytic_domain	1	1	1	0.497806		PF05860.13	haemagglutination_activity_domain	0	0	2	0.631971		PF06305.11	Lipopolysaccharide_assembly_protein_A_domain	1	0	0	0	0	0.34571		PF00581.20	Rhodanese-like_domain	6	2	2	2
PF02771.16	Acyl-CoA_dehydrogenase,_N-terminal_domain	1	1	0	0.441523		PF06026.14	Ribose_5-phosphate_isomerase_A_(phosphoriboisomerase_A)	0	1	1	0.627651		PF00032.17	Cytochrome_b(C-terminal)/b6/petD	1	1	1	0.502946		PF00121.18	Triosephosphate_isomerase	1	1	1	0.497806		PF05954.11	Phage_late_control_gene_D_protein_(GPD)	0	2	0	0.631971		PF06480.15	FtsH_Extracellular	1	0	0	0	0	0.34571		PF01568.21	Molydopterin_dinucleotide_binding_domain	5	2	3	3
PF02812.18	Glu/Leu/Phe/Val_dehydrogenase,_dimerisation_domain	1	1	0	0.441523		PF06114.13	IrrE_N-terminal-like_domain	0	0	2	0.627651		PF00033.19	Cytochrome_b/b6/petB	1	1	1	0.502946		PF00137.21	ATP_synthase_subunit_C	1	2	0	0.497806		PF06026.14	Ribose_5-phosphate_isomerase_A_(phosphoriboisomerase_A)	0	1	1	0.631971		PF06490.11	Flagellar_regulatory_protein_FleQ	1	0	0	0	0	0.34571		PF13522.6	Glutamine_amidotransferase_domain	5	2	3	3
PF02866.18	lactate/malate_dehydrogenase,_alpha/beta_C-terminal_domain	1	1	0	0.441523		PF06414.12	Zeta_toxin	0	1	1	0.627651		PF00075.24	RNase_H	1	1	1	0.502946		PF00140.20	Sigma-70_factor,_region_1.2	1	2	0	0.497806		PF06114.13	IrrE_N-terminal-like_domain	0	0	2	0.631971		PF06528.12	Phage_P2_GpE	1	0	0	0	0	0.34571		PF13537.6	Glutamine_amidotransferase_domain	5	2	3	3
PF02894.17	Oxidoreductase_family,_C-terminal_alpha/beta_domain	1	1	0	0.441523		PF06574.12	FAD_synthetase	0	1	1	0.627651		PF00113.22	Enolase,_C-terminal_TIM_barrel_domain	1	1	1	0.502946		PF00154.21	recA_bacterial_DNA_recombination_protein	1	1	1	0.497806		PF06414.12	Zeta_toxin	0	1	1	0.631971		PF06580.13	Histidine_kinase	1	0	0	0	0	0.34571		PF01066.21	CDP-alcohol_phosphatidyltransferase	4	3	2	2
PF03061.22	Thioesterase_superfamily	1	1	0	0.441523		PF06689.13	ClpX_C4-type_zinc_finger	0	1	1	0.627651		PF00118.24	TCP-1/cpn60_chaperonin_family	1	1	1	0.502946		PF00162.19	Phosphoglycerate_kinase	1	1	1	0.497806		PF06769.14	YoeB-like_toxin_of_bacterial_type_II_toxin-antitoxin_system	0	0	2	0.631971		PF06834.11	TraU_protein	1	0	0	0	0	0.34571		PF00032.17	Cytochrome_b(C-terminal)/b6/petD	1	1	1	1
PF03062.19	MBOAT,_membrane-bound_O-acyltransferase_family	1	1	0	0.441523		PF06769.14	YoeB-like_toxin_of_bacterial_type_II_toxin-antitoxin_system	0	0	2	0.627651		PF00120.24	Glutamine_synthetase,_catalytic_domain	1	1	1	0.502946		PF00163.19	Ribosomal_protein_S4/S9_N-terminal_domain	1	1	1	0.497806		PF06804.11	NlpB/DapX_lipoprotein	0	1	1	0.631971		PF06848.11	Disaggregatase_related_repeat	1	0	0	0	0	0.34571		PF00033.19	Cytochrome_b/b6/petB	1	1	1	1
PF03091.15	CutA1_divalent_ion_tolerance_protein	1	1	0	0.441523		PF06804.11	NlpB/DapX_lipoprotein	0	1	1	0.627651		PF00121.18	Triosephosphate_isomerase	1	1	1	0.502946		PF00166.21	Chaperonin_10_Kd_subunit	1	1	1	0.497806		PF06835.13	Lipopolysaccharide-assembly,_LptC-related	0	1	1	0.631971		PF06853.12	Protein_of_unknown_function_(DUF1249)	1	0	0	0	0	0.34571		PF00075.24	RNase_H	1	1	1	1
PF03186.13	CobD/Cbib_protein	1	1	0	0.441523		PF06841.12	T4-like_virus_tail_tube_protein_gp19	0	2	0	0.627651		PF00137.21	ATP_synthase_subunit_C	1	2	0	0.502946		PF00189.20	Ribosomal_protein_S3,_C-terminal_domain	1	1	1	0.497806		PF06841.12	T4-like_virus_tail_tube_protein_gp19	0	2	0	0.631971		PF06890.12	Bacteriophage_Mu_Gp45_protein	1	0	0	0	0	0.34571		PF00113.22	Enolase,_C-terminal_TIM_barrel_domain	1	1	1	1
PF03205.14	Molybdopterin_guanine_dinucleotide_synthesis_protein_B	1	1	0	0.441523		PF06945.13	Protein_of_unknown_function_(DUF1289)	0	0	2	0.627651		PF00140.20	Sigma-70_factor,_region_1.2	1	2	0	0.502946		PF00213.18	ATP_synthase_delta_(OSCP)_subunit	1	1	1	0.497806		PF06945.13	Protein_of_unknown_function_(DUF1289)	0	0	2	0.631971		PF06993.12	Protein_of_unknown_function_(DUF1304)	1	0	0	0	0	0.34571		PF00118.24	TCP-1/cpn60_chaperonin_family	1	1	1	1
PF03330.18	Lytic_transglycolase	1	1	0	0.441523		PF06965.12	Na+/H+_antiporter_1	0	1	1	0.627651		PF00154.21	recA_bacterial_DNA_recombination_protein	1	1	1	0.502946		PF00218.21	Indole-3-glycerol_phosphate_synthase	1	1	1	0.497806		PF06965.12	Na+/H+_antiporter_1	0	1	1	0.631971		PF06995.11	Phage_P2_GpU	1	0	0	0	0	0.34571		PF00120.24	Glutamine_synthetase,_catalytic_domain	1	1	1	1
PF03448.17	MgtE_intracellular_N_domain	1	0	1	0.441523		PF07228.12	Stage_II_sporulation_protein_E_(SpoIIE)	0	2	0	0.627651		PF00162.19	Phosphoglycerate_kinase	1	1	1	0.502946		PF00231.19	ATP_synthase	1	1	1	0.497806		PF07228.12	Stage_II_sporulation_protein_E_(SpoIIE)	0	2	0	0.631971		PF07027.12	Protein_of_unknown_function_(DUF1318)	1	0	0	0	0	0.34571		PF00121.18	Triosephosphate_isomerase	1	1	1	1
PF03458.13	UPF0126_domain	1	1	0	0.441523		PF07238.14	PilZ_domain	0	2	0	0.627651		PF00163.19	Ribosomal_protein_S4/S9_N-terminal_domain	1	1	1	0.502946		PF00238.19	Ribosomal_protein_L14p/L23e	1	1	1	0.497806		PF07238.14	PilZ_domain	0	2	0	0.631971		PF07030.12	Protein_of_unknown_function_(DUF1320)	1	0	0	0	0	0.34571		PF00154.21	recA_bacterial_DNA_recombination_protein	1	1	1	1
PF03459.17	TOBE_domain	1	1	0	0.441523		PF07499.13	RuvA,_C-terminal_domain	0	1	1	0.627651		PF00164.25	Ribosomal_protein_S12/S23	1	1	1	0.502946		PF00252.18	Ribosomal_protein_L16p/L10e	1	1	1	0.497806		PF07499.13	RuvA,_C-terminal_domain	0	1	1	0.631971		PF07072.11	Cell_division_protein	1	0	0	0	0	0.34571		PF00162.19	Phosphoglycerate_kinase	1	1	1	1
PF03548.15	Outer_membrane_lipoprotein_carrier_protein_LolA	1	1	0	0.441523		PF07510.11	Protein_of_unknown_function_(DUF1524)	0	1	1	0.627651		PF00166.21	Chaperonin_10_Kd_subunit	1	1	1	0.502946		PF00253.21	Ribosomal_protein_S14p/S29e	1	1	1	0.497806		PF07510.11	Protein_of_unknown_function_(DUF1524)	0	1	1	0.631971		PF07152.12	YaeQ_protein	1	0	0	0	0	0.34571		PF00163.19	Ribosomal_protein_S4/S9_N-terminal_domain	1	1	1	1
PF03597.15	Cytochrome_oxidase_maturation_protein_cbb3-type	1	1	0	0.441523		PF07514.11	Putative_helicase	0	2	0	0.627651		PF00177.21	Ribosomal_protein_S7p/S5e	1	1	1	0.502946		PF00268.21	Ribonucleotide_reductase,_small_chain	1	1	1	0.497806		PF07514.11	Putative_helicase	0	2	0	0.631971		PF07157.12	DNA_circularisation_protein_N-terminus	1	0	0	0	0	0.34571		PF00166.21	Chaperonin_10_Kd_subunit	1	1	1	1
PF03631.15	Virulence_factor_BrkB	1	1	0	0.441523		PF07634.11	RtxA_repeat	0	0	2	0.627651		PF00181.23	Ribosomal_Proteins_L2,_RNA_binding_domain	1	1	1	0.502946		PF00281.19	Ribosomal_protein_L5	1	1	1	0.497806		PF07634.11	RtxA_repeat	0	0	2	0.631971		PF07209.12	Protein_of_unknown_function_(DUF1415)	1	0	0	0	0	0.34571		PF00189.20	Ribosomal_protein_S3,_C-terminal_domain	1	1	1	1
PF03653.13	Uncharacterised_protein_family_(UPF0093)	1	0	1	0.441523		PF07685.14	CobB/CobQ-like_glutamine_amidotransferase_domain	0	1	1	0.627651		PF00189.20	Ribosomal_protein_S3,_C-terminal_domain	1	1	1	0.502946		PF00285.21	Citrate_synthase,_C-terminal_domain	1	1	1	0.497806		PF07730.13	Histidine_kinase	0	2	0	0.631971		PF07219.13	HemY_protein_N-terminus	1	0	0	0	0	0.34571		PF00213.18	ATP_synthase_delta_(OSCP)_subunit	1	1	1	1
PF03725.15	3__exoribonuclease_family,_domain_2	1	1	0	0.441523		PF07730.13	Histidine_kinase	0	2	0	0.627651		PF00203.21	Ribosomal_protein_S19	1	1	1	0.502946		PF00290.20	Tryptophan_synthase_alpha_chain	1	1	1	0.497806		PF07743.13	HSCB_C-terminal_oligomerisation_domain	0	1	1	0.631971		PF07221.11	N-acylglucosamine_2-epimerase_(GlcNAc_2-epimerase)	1	0	0	0	0	0.34571		PF00218.21	Indole-3-glycerol_phosphate_synthase	1	1	1	1
PF03726.14	Polyribonucleotide_nucleotidyltransferase,_RNA_binding_domain	1	1	0	0.441523		PF07743.13	HSCB_C-terminal_oligomerisation_domain	0	1	1	0.627651		PF00211.20	Adenylate_and_Guanylate_cyclase_catalytic_domain	1	2	0	0.502946		PF00297.22	Ribosomal_protein_L3	1	1	1	0.497806		PF07929.11	Plasmid_pRiA4b_ORF-3-like_protein	0	2	0	0.631971		PF07295.11	Zinc-ribbon_containing_domain	1	0	0	0	0	0.34571		PF00231.19	ATP_synthase	1	1	1	1
PF03881.14	Fructosamine_kinase	1	1	0	0.441523		PF07929.11	Plasmid_pRiA4b_ORF-3-like_protein	0	2	0	0.627651		PF00213.18	ATP_synthase_delta_(OSCP)_subunit	1	1	1	0.502946		PF00306.27	ATP_synthase_alpha/beta_chain,_C_terminal_domain	1	1	1	0.497806		PF08007.12	Cupin_superfamily_protein	0	1	1	0.631971		PF07394.12	Protein_of_unknown_function_(DUF1501)	1	0	0	0	0	0.34571		PF00238.19	Ribosomal_protein_L14p/L23e	1	1	1	1
PF03971.14	Monomeric_isocitrate_dehydrogenase	1	1	0	0.441523		PF08003.11	Protein_of_unknown_function_(DUF1698)	0	1	1	0.627651		PF00218.21	Indole-3-glycerol_phosphate_synthase	1	1	1	0.502946		PF00310.21	Glutamine_amidotransferases_class-II	1	1	1	0.497806		PF08206.11	Ribonuclease_B_OB_domain	0	1	1	0.631971		PF07396.11	Phosphate-selective_porin_O_and_P	1	0	0	0	0	0.34571		PF00252.18	Ribosomal_protein_L16p/L10e	1	1	1	1
PF04011.12	LemA_family	1	1	0	0.441523		PF08007.12	Cupin_superfamily_protein	0	1	1	0.627651		PF00231.19	ATP_synthase	1	1	1	0.502946		PF00312.22	Ribosomal_protein_S15	1	1	1	0.497806		PF08328.11	Adenylosuccinate_lyase_C-terminal	0	1	1	0.631971		PF07409.12	Phage_protein_GP46	1	0	0	0	0	0.34571		PF00253.21	Ribosomal_protein_S14p/S29e	1	1	1	1
PF04023.14	FeoA_domain	1	1	0	0.441523		PF08206.11	Ribonuclease_B_OB_domain	0	1	1	0.627651		PF00237.19	Ribosomal_protein_L22p/L17e	1	1	1	0.502946		PF00317.21	Ribonucleotide_reductase,_all-alpha_domain	1	1	1	0.497806		PF08346.12	AntA/AntB_antirepressor	0	2	0	0.631971		PF07475.12	HPr_Serine_kinase_C-terminal_domain	1	0	0	0	0	0.34571		PF00281.19	Ribosomal_protein_L5	1	1	1	1
PF04325.13	Protein_of_unknown_function_(DUF465)	1	1	0	0.441523		PF08299.11	Bacterial_dnaA_protein_helix-turn-helix	0	1	1	0.627651		PF00238.19	Ribosomal_protein_L14p/L23e	1	1	1	0.502946		PF00338.22	Ribosomal_protein_S10p/S20e	1	1	1	0.497806		PF08369.10	Proto-chlorophyllide_reductase_57_kD_subunit	0	2	0	0.631971		PF07495.13	Y_Y_Y_domain	1	0	0	0	0	0.34571		PF00290.20	Tryptophan_synthase_alpha_chain	1	1	1	1
PF04357.13	TamB,_inner_membrane_protein_subunit_of_TAM_complex	1	1	0	0.441523		PF08328.11	Adenylosuccinate_lyase_C-terminal	0	1	1	0.627651		PF00252.18	Ribosomal_protein_L16p/L10e	1	1	1	0.502946		PF00342.19	Phosphoglucose_isomerase	1	1	1	0.497806		PF08378.11	Nuclease-related_domain	0	1	1	0.631971		PF07511.11	Protein_of_unknown_function_(DUF1525)	1	0	0	0	0	0.34571		PF00306.27	ATP_synthase_alpha/beta_chain,_C_terminal_domain	1	1	1	1
PF04376.13	Arginine-tRNA-protein_transferase,_N_terminus	1	1	0	0.441523		PF08334.11	Type_II_secretion_system_(T2SS),_protein_G	0	1	1	0.627651		PF00253.21	Ribosomal_protein_S14p/S29e	1	1	1	0.502946		PF00344.20	SecY_translocase	1	1	1	0.497806		PF08411.10	Exonuclease_C-terminal	0	1	1	0.631971		PF07515.11	Putative_conjugal_transfer_nickase/helicase_TraI_C-term	1	0	0	0	0	0.34571		PF00310.21	Glutamine_amidotransferases_class-II	1	1	1	1
PF04377.15	Arginine-tRNA-protein_transferase,_C_terminus	1	1	0	0.441523		PF08346.12	AntA/AntB_antirepressor	0	2	0	0.627651		PF00268.21	Ribonucleotide_reductase,_small_chain	1	1	1	0.502946		PF00347.23	Ribosomal_protein_L6	1	1	1	0.497806		PF08487.10	Vault_protein_inter-alpha-trypsin_domain	0	2	0	0.631971		PF07610.11	Protein_of_unknown_function_(DUF1573)	1	0	0	0	0	0.34571		PF00312.22	Ribosomal_protein_S15	1	1	1	1
PF04392.12	ABC_transporter_substrate_binding_protein	1	1	0	0.441523		PF08369.10	Proto-chlorophyllide_reductase_57_kD_subunit	0	2	0	0.627651		PF00276.20	Ribosomal_protein_L23	1	1	1	0.502946		PF00366.20	Ribosomal_protein_S17	1	1	1	0.497806		PF08669.11	Glycine_cleavage_T-protein_C-terminal_barrel_domain	0	1	1	0.631971		PF07660.14	Secretin_and_TonB_N_terminus_short_domain	1	0	0	0	0	0.34571		PF00317.21	Ribonucleotide_reductase,_all-alpha_domain	1	1	1	1
PF04461.13	Protein_of_unknown_function_(DUF520)	1	1	0	0.441523		PF08378.11	Nuclease-related_domain	0	1	1	0.627651		PF00278.22	Pyridoxal-dependent_decarboxylase,_C-terminal_sheet_domain	1	1	1	0.502946		PF00380.19	Ribosomal_protein_S9/S16	1	1	1	0.497806		PF08937.11	MTH538_TIR-like_domain_(DUF1863)	0	0	2	0.631971		PF07717.16	Oligonucleotide/oligosaccharide-binding_(OB)-fold	1	0	0	0	0	0.34571		PF00338.22	Ribosomal_protein_S10p/S20e	1	1	1	1
PF04463.12	Protein_of_unknown_function_(DUF523)	1	1	0	0.441523		PF08411.10	Exonuclease_C-terminal	0	1	1	0.627651		PF00281.19	Ribosomal_protein_L5	1	1	1	0.502946		PF00390.19	Malic_enzyme,_N-terminal_domain	1	1	1	0.497806		PF09179.11	TilS_substrate_binding_domain	0	1	1	0.631971		PF07916.11	TraG-like_protein,_N-terminal_region	1	0	0	0	0	0.34571		PF00344.20	SecY_translocase	1	1	1	1
PF04608.13	Phosphatidylglycerophosphatase_A	1	1	0	0.441523		PF08436.12	1-deoxy-D-xylulose_5-phosphate_reductoisomerase_C-terminal_domain	0	1	1	0.627651		PF00285.21	Citrate_synthase,_C-terminal_domain	1	1	1	0.502946		PF00398.20	Ribosomal_RNA_adenine_dimethylase	1	1	1	0.497806		PF09190.11	DALR_domain	0	1	1	0.631971		PF07940.13	Heparinase_II/III-like_protein	1	0	0	0	0	0.34571		PF00347.23	Ribosomal_protein_L6	1	1	1	1
PF04748.13	Divergent_polysaccharide_deacetylase	1	1	0	0.441523		PF08487.10	Vault_protein_inter-alpha-trypsin_domain	0	2	0	0.627651		PF00290.20	Tryptophan_synthase_alpha_chain	1	1	1	0.502946		PF00410.19	Ribosomal_protein_S8	1	1	1	0.497806		PF09242.11	Flavocytochrome_c_sulphide_dehydrogenase,_flavin-binding	0	1	1	0.631971		PF07943.13	Penicillin-binding_protein_5,_C-terminal_domain	1	0	0	0	0	0.34571		PF00366.20	Ribosomal_protein_S17	1	1	1	1
PF04945.13	YHS_domain	1	1	0	0.441523		PF08669.11	Glycine_cleavage_T-protein_C-terminal_barrel_domain	0	1	1	0.627651		PF00298.19	Ribosomal_protein_L11,_RNA_binding_domain	1	1	1	0.502946		PF00411.19	Ribosomal_protein_S11	1	1	1	0.497806		PF09375.10	Imelysin	0	0	2	0.631971		PF07995.11	Glucose_/_Sorbosone_dehydrogenase	1	0	0	0	0	0.34571		PF00380.19	Ribosomal_protein_S9/S16	1	1	1	1
PF05116.13	Sucrose-6F-phosphate_phosphohydrolase	1	1	0	0.441523		PF08937.11	MTH538_TIR-like_domain_(DUF1863)	0	0	2	0.627651		PF00306.27	ATP_synthase_alpha/beta_chain,_C_terminal_domain	1	1	1	0.502946		PF00416.22	Ribosomal_protein_S13/S18	1	1	1	0.497806		PF09704.10	CRISPR-associated_protein_(Cas_Cas5)	0	2	0	0.631971		PF08278.11	DNA_primase_DnaG_DnaB-binding	1	0	0	0	0	0.34571		PF00390.19	Malic_enzyme,_N-terminal_domain	1	1	1	1
PF05721.13	Phytanoyl-CoA_dioxygenase_(PhyH)	1	0	1	0.441523		PF09179.11	TilS_substrate_binding_domain	0	1	1	0.627651		PF00310.21	Glutamine_amidotransferases_class-II	1	1	1	0.502946		PF00430.18	ATP_synthase_B/B__CF(0)	1	1	1	0.497806		PF09832.9	Uncharacterized_protein_conserved_in_bacteria_(DUF2059)	0	0	2	0.631971		PF08291.11	Peptidase_M15	1	0	0	0	0	0.34571		PF00398.20	Ribosomal_RNA_adenine_dimethylase	1	1	1	1
PF06044.12	Dam-replacing_family	1	0	1	0.441523		PF09190.11	DALR_domain	0	1	1	0.627651		PF00312.22	Ribosomal_protein_S15	1	1	1	0.502946		PF00438.20	S-adenosylmethionine_synthetase,_N-terminal_domain	1	1	1	0.497806		PF09836.9	Putative_DNA-binding_domain	0	0	2	0.631971		PF08323.11	Starch_synthase_catalytic_domain	1	0	0	0	0	0.34571		PF00410.19	Ribosomal_protein_S8	1	1	1	1
PF07044.11	Protein_of_unknown_function_(DUF1329)	1	0	1	0.441523		PF09242.11	Flavocytochrome_c_sulphide_dehydrogenase,_flavin-binding	0	1	1	0.627651		PF00317.21	Ribonucleotide_reductase,_all-alpha_domain	1	1	1	0.502946		PF00444.18	Ribosomal_protein_L36	1	1	1	0.497806		PF09967.9	VWA-like_domain_(DUF2201)	0	1	1	0.631971		PF08331.10	Domain_of_unknown_function_(DUF1730)	1	0	0	0	0	0.34571		PF00411.19	Ribosomal_protein_S11	1	1	1	1
PF07308.13	Protein_of_unknown_function_(DUF1456)	1	1	0	0.441523		PF09375.10	Imelysin	0	0	2	0.627651		PF00333.20	Ribosomal_protein_S5,_N-terminal_domain	1	1	1	0.502946		PF00453.18	Ribosomal_protein_L20	1	1	1	0.497806		PF09968.9	Uncharacterized_protein_domain_(DUF2202)	0	2	0	0.631971		PF08340.11	Domain_of_unknown_function_(DUF1732)	1	0	0	0	0	0.34571		PF00416.22	Ribosomal_protein_S13/S18	1	1	1	1
PF07311.12	Dodecin	1	1	0	0.441523		PF09382.10	RQC_domain	0	1	1	0.627651		PF00338.22	Ribosomal_protein_S10p/S20e	1	1	1	0.502946		PF00464.19	Serine_hydroxymethyltransferase	1	1	1	0.497806		PF09976.9	Tetratricopeptide_repeat-like_domain	0	1	1	0.631971		PF08351.11	Domain_of_unknown_function_(DUF1726)	1	0	0	0	0	0.34571		PF00438.20	S-adenosylmethionine_synthetase,_N-terminal_domain	1	1	1	1
PF07521.12	Zn-dependent_metallo-hydrolase_RNA_specificity_domain	1	1	0	0.441523		PF09704.10	CRISPR-associated_protein_(Cas_Cas5)	0	2	0	0.627651		PF00344.20	SecY_translocase	1	1	1	0.502946		PF00468.17	Ribosomal_protein_L34	1	1	1	0.497806		PF09997.9	Predicted_membrane_protein_(DUF2238)	0	1	1	0.631971		PF08364.11	Bacterial_translation_initiation_factor_IF-2_associated_region	1	0	0	0	0	0.34571		PF00444.18	Ribosomal_protein_L36	1	1	1	1
PF07664.12	Ferrous_iron_transport_protein_B_C_terminus	1	1	0	0.441523		PF09827.9	CRISPR_associated_protein_Cas2	0	0	2	0.627651		PF00347.23	Ribosomal_protein_L6	1	1	1	0.502946		PF00474.17	Sodium:solute_symporter_family	1	2	0	0.497806		PF10048.9	Predicted_integral_membrane_protein_(DUF2282)	0	0	2	0.631971		PF08388.11	Group_II_intron,_maturase-specific_domain	1	0	0	0	0	0.34571		PF00464.19	Serine_hydroxymethyltransferase	1	1	1	1
PF07670.14	Nucleoside_recognition	1	1	0	0.441523		PF09832.9	Uncharacterized_protein_conserved_in_bacteria_(DUF2059)	0	0	2	0.627651		PF00366.20	Ribosomal_protein_S17	1	1	1	0.502946		PF00475.18	Imidazoleglycerol-phosphate_dehydratase	1	1	1	0.497806		PF10088.9	Uncharacterised_protein_conserved_in_bacteria_(DUF2326)	0	1	1	0.631971		PF08445.10	FR47-like_protein	1	0	0	0	0	0.34571		PF00468.17	Ribosomal_protein_L34	1	1	1	1
PF08019.12	Phosphoethanolamine_transferase_EptA/EptB	1	0	1	0.441523		PF09836.9	Putative_DNA-binding_domain	0	0	2	0.627651		PF00380.19	Ribosomal_protein_S9/S16	1	1	1	0.502946		PF00476.20	DNA_polymerase_family_A	1	1	1	0.497806		PF10145.9	Phage-related_minor_tail_protein	0	2	0	0.631971		PF08450.12	SMP-30/Gluconolactonase/LRE-like_region	1	0	0	0	0	0.34571		PF00475.18	Imidazoleglycerol-phosphate_dehydratase	1	1	1	1
PF08207.12	Elongation_factor_P_(EF-P)_KOW-like_domain	1	1	0	0.441523		PF09967.9	VWA-like_domain_(DUF2201)	0	1	1	0.627651		PF00390.19	Malic_enzyme,_N-terminal_domain	1	1	1	0.502946		PF00478.25	IMP_dehydrogenase_/_GMP_reductase_domain	1	1	1	0.497806		PF10385.9	RNA_polymerase_beta_subunit_external_1_domain	0	1	1	0.631971		PF08478.10	POTRA_domain,_FtsQ-type	1	0	0	0	0	0.34571		PF00476.20	DNA_polymerase_family_A	1	1	1	1
PF08267.12	Cobalamin-independent_synthase,_N-terminal_domain	1	0	1	0.441523		PF09968.9	Uncharacterized_protein_domain_(DUF2202)	0	2	0	0.627651		PF00398.20	Ribosomal_RNA_adenine_dimethylase	1	1	1	0.502946		PF00496.22	Bacterial_extracellular_solute-binding_proteins,_family_5_Middle	1	2	0	0.497806		PF10387.9	Protein_of_unknown_function_(DUF2442)	0	2	0	0.631971		PF08482.10	ATP-dependent_helicase_C-terminal	1	0	0	0	0	0.34571		PF00478.25	IMP_dehydrogenase_/_GMP_reductase_domain	1	1	1	1
PF08352.12	Oligopeptide/dipeptide_transporter,_C-terminal_region	1	1	0	0.441523		PF09976.9	Tetratricopeptide_repeat-like_domain	0	1	1	0.627651		PF00410.19	Ribosomal_protein_S8	1	1	1	0.502946		PF00499.20	NADH-ubiquinone/plastoquinone_oxidoreductase_chain_6	1	1	1	0.497806		PF10399.9	Ubiquitinol-cytochrome_C_reductase_Fe-S_subunit_TAT_signal	0	1	1	0.631971		PF08666.12	SAF_domain	1	0	0	0	0	0.34571		PF00499.20	NADH-ubiquinone/plastoquinone_oxidoreductase_chain_6	1	1	1	1
PF08376.10	Nitrate_and_nitrite_sensing	1	0	1	0.441523		PF09997.9	Predicted_membrane_protein_(DUF2238)	0	1	1	0.627651		PF00411.19	Ribosomal_protein_S11	1	1	1	0.502946		PF00507.19	NADH-ubiquinone/plastoquinone_oxidoreductase,_chain_3	1	1	1	0.497806		PF10411.9	Disulfide_bond_isomerase_protein_N-terminus	0	1	1	0.631971		PF08676.11	MutL_C_terminal_dimerisation_domain	1	0	0	0	0	0.34571		PF00507.19	NADH-ubiquinone/plastoquinone_oxidoreductase,_chain_3	1	1	1	1
PF08497.10	Radical_SAM_N-terminal	1	1	0	0.441523		PF10048.9	Predicted_integral_membrane_protein_(DUF2282)	0	0	2	0.627651		PF00416.22	Ribosomal_protein_S13/S18	1	1	1	0.502946		PF00572.18	Ribosomal_protein_L13	1	1	1	0.497806		PF10414.9	Sirohaem_synthase_dimerisation_region	0	1	1	0.631971		PF08707.11	Primase_C_terminal_2_(PriCT-2)	1	0	0	0	0	0.34571		PF00542.19	Ribosomal_protein_L7/L12_C-terminal_domain	1	1	1	0
PF08543.12	Phosphomethylpyrimidine_kinase	1	1	0	0.441523		PF10088.9	Uncharacterised_protein_conserved_in_bacteria_(DUF2326)	0	1	1	0.627651		PF00438.20	S-adenosylmethionine_synthetase,_N-terminal_domain	1	1	1	0.502946		PF00573.22	Ribosomal_protein_L4/L1_family	1	1	1	0.497806		PF10418.9	Iron-sulfur_cluster_binding_domain_of_dihydroorotate_dehydrogenase_B	0	1	1	0.631971		PF08713.11	DNA_alkylation_repair_enzyme	1	0	0	0	0	0.34571		PF00572.18	Ribosomal_protein_L13	1	1	1	1
PF09365.10	Conserved_hypothetical_protein_(DUF2461)	1	1	0	0.441523		PF10145.9	Phage-related_minor_tail_protein	0	2	0	0.627651		PF00444.18	Ribosomal_protein_L36	1	1	1	0.502946		PF00583.25	Acetyltransferase_(GNAT)_family	1	1	1	0.497806		PF11137.8	Protein_of_unknown_function_(DUF2909)	0	0	2	0.631971		PF08750.11	CNP1-like_family	1	0	0	0	0	0.34571		PF00573.22	Ribosomal_protein_L4/L1_family	1	1	1	1
PF09553.10	Eco47II_restriction_endonuclease	1	0	1	0.441523		PF10387.9	Protein_of_unknown_function_(DUF2442)	0	2	0	0.627651		PF00464.19	Serine_hydroxymethyltransferase	1	1	1	0.502946		PF00654.20	Voltage_gated_chloride_channel	1	1	1	0.497806		PF11141.8	Protein_of_unknown_function_(DUF2914)	0	1	1	0.631971		PF08798.11	CRISPR_associated_protein	1	0	0	0	0	0.34571		PF00654.20	Voltage_gated_chloride_channel	1	1	1	1
PF09903.9	Uncharacterized_protein_conserved_in_bacteria_(DUF2130)	1	0	1	0.441523		PF10399.9	Ubiquitinol-cytochrome_C_reductase_Fe-S_subunit_TAT_signal	0	1	1	0.627651		PF00466.20	Ribosomal_protein_L10	1	1	1	0.502946		PF00673.21	ribosomal_L5P_family_C-terminus	1	1	1	0.497806		PF11191.8	Protein_of_unknown_function_(DUF2782)	0	2	0	0.631971		PF08808.11	RES_domain	1	0	0	0	0	0.34571		PF00673.21	ribosomal_L5P_family_C-terminus	1	1	1	1
PF09905.9	DNA-binding_protein_VF530	1	1	0	0.441523		PF10411.9	Disulfide_bond_isomerase_protein_N-terminus	0	1	1	0.627651		PF00468.17	Ribosomal_protein_L34	1	1	1	0.502946		PF00684.19	DnaJ_central_domain	1	1	1	0.497806		PF11306.8	Protein_of_unknown_function_(DUF3108)	0	2	0	0.631971		PF08811.11	Protein_of_unknown_function_(DUF1800)	1	0	0	0	0	0.34571		PF00684.19	DnaJ_central_domain	1	1	1	1
PF09989.9	CoA_enzyme_activase_uncharacterised_domain_(DUF2229)	1	1	0	0.441523		PF10414.9	Sirohaem_synthase_dimerisation_region	0	1	1	0.627651		PF00471.20	Ribosomal_protein_L33	1	1	1	0.502946		PF00697.22	N-(5_phosphoribosyl)anthranilate_(PRA)_isomerase	1	1	1	0.497806		PF11617.8	Putative_metal-binding_motif	0	2	0	0.631971		PF08850.11	Domain_of_unknown_function_(DUF1820)	1	0	0	0	0	0.34571		PF00697.22	N-(5_phosphoribosyl)anthranilate_(PRA)_isomerase	1	1	1	1
PF10417.9	C-terminal_domain_of_1-Cys_peroxiredoxin	1	1	0	0.441523		PF10418.9	Iron-sulfur_cluster_binding_domain_of_dihydroorotate_dehydrogenase_B	0	1	1	0.627651		PF00475.18	Imidazoleglycerol-phosphate_dehydratase	1	1	1	0.502946		PF00698.21	Acyl_transferase_domain	1	1	1	0.497806		PF11734.8	TilS_substrate_C-terminal_domain	0	1	1	0.631971		PF08873.11	Domain_of_unknown_function_(DUF1834)	1	0	0	0	0	0.34571		PF00698.21	Acyl_transferase_domain	1	1	1	1
PF11638.8	DnaA_N-terminal_domain	1	1	0	0.441523		PF10672.9	S-adenosylmethionine-dependent_methyltransferase	0	2	0	0.627651		PF00476.20	DNA_polymerase_family_A	1	1	1	0.502946		PF00701.22	Dihydrodipicolinate_synthetase_family	1	1	1	0.497806		PF11799.8	impB/mucB/samB_family_C-terminal_domain	0	2	0	0.631971		PF08897.11	Domain_of_unknown_function_(DUF1841)	1	0	0	0	0	0.34571		PF00701.22	Dihydrodipicolinate_synthetase_family	1	1	1	1
PF11867.8	Domain_of_unknown_function_(DUF3387)	1	0	1	0.441523		PF11137.8	Protein_of_unknown_function_(DUF2909)	0	0	2	0.627651		PF00478.25	IMP_dehydrogenase_/_GMP_reductase_domain	1	1	1	0.502946		PF00707.22	Translation_initiation_factor_IF-3,_C-terminal_domain	1	1	1	0.497806		PF11924.8	Inverse_autotransporter,_beta-domain	0	0	2	0.631971		PF08900.11	Domain_of_unknown_function_(DUF1845)	1	0	0	0	0	0.34571		PF00707.22	Translation_initiation_factor_IF-3,_C-terminal_domain	1	1	1	1
PF11964.8	SpoIIAA-like	1	1	0	0.441523		PF11141.8	Protein_of_unknown_function_(DUF2914)	0	1	1	0.627651		PF00490.21	Delta-aminolevulinic_acid_dehydratase	1	1	1	0.502946		PF00709.21	Adenylosuccinate_synthetase	1	1	1	0.497806		PF12019.8	Type_II_transport_protein_GspH	0	2	0	0.631971		PF09012.10	FeoC_like_transcriptional_regulator	1	0	0	0	0	0.34571		PF00709.21	Adenylosuccinate_synthetase	1	1	1	1
PF12094.8	Protein_of_unknown_function_(DUF3570)	1	1	0	0.441523		PF11191.8	Protein_of_unknown_function_(DUF2782)	0	2	0	0.627651		PF00496.22	Bacterial_extracellular_solute-binding_proteins,_family_5_Middle	1	2	0	0.502946		PF00731.20	AIR_carboxylase	1	1	1	0.497806		PF12048.8	Protein_of_unknown_function_(DUF3530)	0	1	1	0.631971		PF09039.11	Mu_DNA_binding,_I_gamma_subdomain	1	0	0	0	0	0.34571		PF00731.20	AIR_carboxylase	1	1	1	1
PF12327.8	FtsZ_family,_C-terminal_domain	1	1	0	0.441523		PF11306.8	Protein_of_unknown_function_(DUF3108)	0	2	0	0.627651		PF00499.20	NADH-ubiquinone/plastoquinone_oxidoreductase_chain_6	1	1	1	0.502946		PF00742.19	Homoserine_dehydrogenase	1	1	1	0.497806		PF12139.8	Adenosine-5_-phosphosulfate_reductase_beta_subunit	0	1	1	0.631971		PF09077.11	Mu_B_transposition_protein,_C_terminal	1	0	0	0	0	0.34571		PF00742.19	Homoserine_dehydrogenase	1	1	1	1
PF12706.7	Beta-lactamase_superfamily_domain	1	1	0	0.441523		PF11617.8	Putative_metal-binding_motif	0	2	0	0.627651		PF00507.19	NADH-ubiquinone/plastoquinone_oxidoreductase,_chain_3	1	1	1	0.502946		PF00745.20	Glutamyl-tRNAGlu_reductase,_dimerisation_domain	1	1	1	0.497806		PF12156.8	Putative_metal-binding_domain_of_cation_transport_ATPase	0	1	1	0.631971		PF09086.11	Domain_of_unknown_function_(DUF1924)	1	0	0	0	0	0.34571		PF00745.20	Glutamyl-tRNAGlu_reductase,_dimerisation_domain	1	1	1	1
PF12760.7	Transposase_zinc-ribbon_domain	1	1	0	0.441523		PF11734.8	TilS_substrate_C-terminal_domain	0	1	1	0.627651		PF00562.28	RNA_polymerase_Rpb2,_domain_6	1	1	1	0.502946		PF00750.19	tRNA_synthetases_class_I_(R)	1	1	1	0.497806		PF12221.8	Bacterial_membrane_protein_N_terminal	0	1	1	0.631971		PF09115.10	DNA_polymerase_III,_delta_subunit,_C_terminal	1	0	0	0	0	0.34571		PF00750.19	tRNA_synthetases_class_I_(R)	1	1	1	1
PF12832.7	MFS_1_like_family	1	1	0	0.441523		PF11799.8	impB/mucB/samB_family_C-terminal_domain	0	2	0	0.627651		PF00572.18	Ribosomal_protein_L13	1	1	1	0.502946		PF00763.23	Tetrahydrofolate_dehydrogenase/cyclohydrolase,_catalytic_domain	1	1	1	0.497806		PF12469.8	CRISPR-associated_protein	0	0	2	0.631971		PF09157.11	Pseudouridine_synthase_II_TruB,_C-terminal	1	0	0	0	0	0.34571		PF00763.23	Tetrahydrofolate_dehydrogenase/cyclohydrolase,_catalytic_domain	1	1	1	1
PF12900.7	Pyridoxamine_5_-phosphate_oxidase	1	0	1	0.441523		PF11924.8	Inverse_autotransporter,_beta-domain	0	0	2	0.627651		PF00573.22	Ribosomal_protein_L4/L1_family	1	1	1	0.502946		PF00764.19	Arginosuccinate_synthase	1	1	1	0.497806		PF12626.7	Polymerase_A_arginine-rich_C-terminus	0	1	1	0.631971		PF09278.11	MerR,_DNA_binding	1	0	0	0	0	0.34571		PF00764.19	Arginosuccinate_synthase	1	1	1	1
PF13089.6	Polyphosphate_kinase_N-terminal_domain	1	1	0	0.441523		PF12019.8	Type_II_transport_protein_GspH	0	2	0	0.627651		PF00583.25	Acetyltransferase_(GNAT)_family	1	1	1	0.502946		PF00815.20	Histidinol_dehydrogenase	1	1	1	0.497806		PF12679.7	ABC-2_family_transporter_protein	0	1	1	0.631971		PF09299.11	Mu_transposase,_C-terminal	1	0	0	0	0	0.34571		PF00815.20	Histidinol_dehydrogenase	1	1	1	1
PF13090.6	Polyphosphate_kinase_C-terminal_domain_2	1	1	0	0.441523		PF12048.8	Protein_of_unknown_function_(DUF3530)	0	1	1	0.627651		PF00584.20	SecE/Sec61-gamma_subunits_of_protein_translocation_complex	1	1	1	0.502946		PF00825.18	Ribonuclease_P	1	1	1	0.497806		PF12727.7	PBP_superfamily_domain	0	2	0	0.631971		PF09314.11	Domain_of_unknown_function_(DUF1972)	1	0	0	0	0	0.34571		PF00825.18	Ribonuclease_P	1	1	1	1
PF13191.6	AAA_ATPase_domain	1	0	1	0.441523		PF12139.8	Adenosine-5_-phosphosulfate_reductase_beta_subunit	0	1	1	0.627651		PF00623.20	RNA_polymerase_Rpb1,_domain_2	1	1	1	0.502946		PF00828.19	Ribosomal_proteins_50S-L15,_50S-L18e,_60S-L27A	1	1	1	0.497806		PF12840.7	Helix-turn-helix_domain	0	2	0	0.631971		PF09317.11	Domain_of_unknown_function_(DUF1974)	1	0	0	0	0	0.34571		PF00828.19	Ribosomal_proteins_50S-L15,_50S-L18e,_60S-L27A	1	1	1	1
PF13231.6	Dolichyl-phosphate-mannose-protein_mannosyltransferase	1	1	0	0.441523		PF12221.8	Bacterial_membrane_protein_N_terminal	0	1	1	0.627651		PF00654.20	Voltage_gated_chloride_channel	1	1	1	0.502946		PF00829.21	Ribosomal_prokaryotic_L21_protein	1	1	1	0.497806		PF13103.6	TonB_C_terminal	0	1	1	0.631971		PF09344.10	CT1975-like_protein	1	0	0	0	0	0.34571		PF00829.21	Ribosomal_prokaryotic_L21_protein	1	1	1	1
PF13353.6	4Fe-4S_single_cluster_domain	1	0	1	0.441523		PF12469.8	CRISPR-associated_protein	0	0	2	0.627651		PF00669.20	Bacterial_flagellin_N-terminal_helical_region	1	2	0	0.502946		PF00830.19	Ribosomal_L28_family	1	1	1	0.497806		PF13116.6	Protein_of_unknown_function	0	1	1	0.631971		PF09360.10	Iron-binding_zinc_finger_CDGSH_type	1	0	0	0	0	0.34571		PF00830.19	Ribosomal_L28_family	1	1	1	1
PF13378.6	Enolase_C-terminal_domain-like	1	1	0	0.441523		PF12626.7	Polymerase_A_arginine-rich_C-terminus	0	1	1	0.627651		PF00673.21	ribosomal_L5P_family_C-terminus	1	1	1	0.502946		PF00831.23	Ribosomal_L29_protein	1	1	1	0.497806		PF13167.6	GTP-binding_GTPase_N-terminal	0	1	1	0.631971		PF09371.10	Tex-like_protein_N-terminal_domain	1	0	0	0	0	0.34571		PF00831.23	Ribosomal_L29_protein	1	1	1	1
PF13380.6	CoA_binding_domain	1	1	0	0.441523		PF12727.7	PBP_superfamily_domain	0	2	0	0.627651		PF00684.19	DnaJ_central_domain	1	1	1	0.502946		PF00834.19	Ribulose-phosphate_3_epimerase_family	1	1	1	0.497806		PF13203.6	Putative_metallopeptidase_domain	0	1	1	0.631971		PF09413.10	Putative_prokaryotic_signal_transducing_protein	1	0	0	0	0	0.34571		PF00834.19	Ribulose-phosphate_3_epimerase_family	1	1	1	1
PF13462.6	Thioredoxin	1	1	0	0.441523		PF12840.7	Helix-turn-helix_domain	0	2	0	0.627651		PF00687.21	Ribosomal_protein_L1p/L10e_family	1	1	1	0.502946		PF00842.21	Alanine_racemase,_C-terminal_domain	1	1	1	0.497806		PF13244.6	Domain_of_unknown_function_(DUF4040)	0	2	0	0.631971		PF09430.10	Protein_of_unknown_function_(DUF2012)	1	0	0	0	0	0.34571		PF00842.21	Alanine_racemase,_C-terminal_domain	1	1	1	1
PF13477.6	Glycosyl_transferase_4-like	1	0	1	0.441523		PF13103.6	TonB_C_terminal	0	1	1	0.627651		PF00697.22	N-(5_phosphoribosyl)anthranilate_(PRA)_isomerase	1	1	1	0.502946		PF00883.21	Cytosol_aminopeptidase_family,_catalytic_domain	1	1	1	0.497806		PF13279.6	Thioesterase-like_superfamily	0	2	0	0.631971		PF09459.10	Ethylbenzene_dehydrogenase	1	0	0	0	0	0.34571		PF00872.18	Transposase,_Mutator_family	1	3	0	0
PF13539.6	D-alanyl-D-alanine_carboxypeptidase	1	0	1	0.441523		PF13116.6	Protein_of_unknown_function	0	1	1	0.627651		PF00698.21	Acyl_transferase_domain	1	1	1	0.502946		PF00885.19	6,7-dimethyl-8-ribityllumazine_synthase	1	1	1	0.497806		PF13289.6	SIR2-like_domain	0	0	2	0.631971		PF09485.10	CRISPR-associated_protein_Cse2_(CRISPR_cse2)	1	0	0	0	0	0.34571		PF00883.21	Cytosol_aminopeptidase_family,_catalytic_domain	1	1	1	1
PF13549.6	ATP-grasp_domain	1	1	0	0.441523		PF13167.6	GTP-binding_GTPase_N-terminal	0	1	1	0.627651		PF00701.22	Dihydrodipicolinate_synthetase_family	1	1	1	0.502946		PF00886.19	Ribosomal_protein_S16	1	1	1	0.497806		PF13307.6	Helicase_C-terminal_domain	0	1	1	0.631971		PF09559.10	Cas6_Crispr	1	0	0	0	0	0.34571		PF00885.19	6,7-dimethyl-8-ribityllumazine_synthase	1	1	1	1
PF13743.6	Thioredoxin	1	1	0	0.441523		PF13203.6	Putative_metallopeptidase_domain	0	1	1	0.627651		PF00707.22	Translation_initiation_factor_IF-3,_C-terminal_domain	1	1	1	0.502946		PF00889.19	Elongation_factor_TS	1	1	1	0.497806		PF13343.6	Bacterial_extracellular_solute-binding_protein	0	1	1	0.631971		PF09626.10	Dihaem_cytochrome_c	1	0	0	0	0	0.34571		PF00886.19	Ribosomal_protein_S16	1	1	1	1
PF13746.6	4Fe-4S_dicluster_domain	1	1	0	0.441523		PF13244.6	Domain_of_unknown_function_(DUF4040)	0	2	0	0.627651		PF00709.21	Adenylosuccinate_synthetase	1	1	1	0.502946		PF00902.18	Sec-independent_protein_translocase_protein_(TatC)	1	1	1	0.497806		PF13354.6	Beta-lactamase_enzyme_family	0	1	1	0.631971		PF09684.10	Phage_tail_protein_(Tail_P2_I)	1	0	0	0	0	0.34571		PF00889.19	Elongation_factor_TS	1	1	1	1
PF14110.6	Domain_of_unknown_function_(DUF4282)	1	1	0	0.441523		PF13279.6	Thioesterase-like_superfamily	0	2	0	0.627651		PF00731.20	AIR_carboxylase	1	1	1	0.502946		PF00920.21	Dehydratase_family	1	1	1	0.497806		PF13365.6	Trypsin-like_peptidase_domain	0	1	1	0.631971		PF09686.10	Plasmid_protein_of_unknown_function_(Plasmid_RAQPRD)	1	0	0	0	0	0.34571		PF00902.18	Sec-independent_protein_translocase_protein_(TatC)	1	1	1	1
PF14213.6	STAS-like_domain_of_unknown_function_(DUF4325)	1	0	1	0.441523		PF13288.6	DXP_reductoisomerase_C-terminal_domain	0	1	1	0.627651		PF00742.19	Homoserine_dehydrogenase	1	1	1	0.502946		PF00926.19	3,4-dihydroxy-2-butanone_4-phosphate_synthase	1	1	1	0.497806		PF13416.6	Bacterial_extracellular_solute-binding_protein	0	1	1	0.631971		PF09694.10	Bacterial_protein_of_unknown_function_(Gcw_chp)	1	0	0	0	0	0.34571		PF00920.21	Dehydratase_family	1	1	1	1
PF14255.6	Cysteine-rich_CPXCG	1	1	0	0.441523		PF13289.6	SIR2-like_domain	0	0	2	0.627651		PF00745.20	Glutamyl-tRNAGlu_reductase,_dimerisation_domain	1	1	1	0.502946		PF00933.21	Glycosyl_hydrolase_family_3_N_terminal_domain	1	1	1	0.497806		PF13440.6	Polysaccharide_biosynthesis_protein	0	1	1	0.631971		PF09699.10	Doubled_CXXCH_motif_(Paired_CXXCH_1)	1	0	0	0	0	0.34571		PF00926.19	3,4-dihydroxy-2-butanone_4-phosphate_synthase	1	1	1	1
PF14321.6	Domain_of_unknown_function_(DUF4382)	1	1	0	0.441523		PF13307.6	Helicase_C-terminal_domain	0	1	1	0.627651		PF00750.19	tRNA_synthetases_class_I_(R)	1	1	1	0.502946		PF00939.19	Sodium:sulfate_symporter_transmembrane_region	1	1	1	0.497806		PF13443.6	Cro/C1-type_HTH_DNA-binding_domain	0	1	1	0.631971		PF09707.10	CRISPR-associated_protein_(Cas_Cas2CT1978)	1	0	0	0	0	0.34571		PF00988.22	Carbamoyl-phosphate_synthase_small_chain,_CPSase_domain	1	1	1	1
PF14622.6	Ribonuclease-III-like	1	1	0	0.441523		PF13343.6	Bacterial_extracellular_solute-binding_protein	0	1	1	0.627651		PF00763.23	Tetrahydrofolate_dehydrogenase/cyclohydrolase,_catalytic_domain	1	1	1	0.502946		PF00988.22	Carbamoyl-phosphate_synthase_small_chain,_CPSase_domain	1	1	1	0.497806		PF13466.6	STAS_domain	0	2	0	0.631971		PF09719.10	Putative_redox-active_protein_(C_GCAxxG_C_C)	1	0	0	0	0	0.34571		PF01000.26	RNA_polymerase_Rpb3/RpoA_insert_domain	1	1	1	1
PF16114.5	ATP_citrate_lyase_citrate-binding	1	1	0	0.441523		PF13354.6	Beta-lactamase_enzyme_family	0	1	1	0.627651		PF00764.19	Arginosuccinate_synthase	1	1	1	0.502946		PF01000.26	RNA_polymerase_Rpb3/RpoA_insert_domain	1	1	1	0.497806		PF13472.6	GDSL-like_Lipase/Acylhydrolase_family	0	2	0	0.631971		PF09721.10	Transmembrane_exosortase_(Exosortase_EpsH)	1	0	0	0	0	0.34571		PF01016.19	Ribosomal_L27_protein	1	1	1	1
PF16124.5	RecQ_zinc-binding	1	1	0	0.441523		PF13365.6	Trypsin-like_peptidase_domain	0	1	1	0.627651		PF00815.20	Histidinol_dehydrogenase	1	1	1	0.502946		PF01016.19	Ribosomal_L27_protein	1	1	1	0.497806		PF13484.6	4Fe-4S_double_cluster_binding_domain	0	1	1	0.631971		PF09723.10	Zinc_ribbon_domain	1	0	0	0	0	0.34571		PF01018.22	GTP1/OBG	1	1	1	1
PF17726.1	Dam-replacing_HTH_domain	1	0	1	0.441523		PF13416.6	Bacterial_extracellular_solute-binding_protein	0	1	1	0.627651		PF00817.20	impB/mucB/samB_family	1	2	0	0.502946		PF01018.22	GTP1/OBG	1	1	1	0.497806		PF13491.6	4TM_region_of_DNA_translocase_FtsK/SpoIIIE	0	1	1	0.631971		PF09822.9	ABC-type_uncharacterized_transport_system	1	0	0	0	0	0.34571		PF01025.19	GrpE	1	1	1	1
PF17827.1	PrmC_N-terminal_domain	1	1	0	0.441523		PF13440.6	Polysaccharide_biosynthesis_protein	0	1	1	0.627651		PF00825.18	Ribonuclease_P	1	1	1	0.502946		PF01025.19	GrpE	1	1	1	0.497806		PF13505.6	Outer_membrane_protein_beta-barrel_domain	0	2	0	0.631971		PF09831.9	Uncharacterized_protein_conserved_in_bacteria_(DUF2058)	1	0	0	0	0	0.34571		PF01027.20	Inhibitor_of_apoptosis-promoting_Bax1	1	1	1	1
PF17910.1	FeoB_cytosolic_helical_domain	1	1	0	0.441523		PF13443.6	Cro/C1-type_HTH_DNA-binding_domain	0	1	1	0.627651		PF00828.19	Ribosomal_proteins_50S-L15,_50S-L18e,_60S-L27A	1	1	1	0.502946		PF01027.20	Inhibitor_of_apoptosis-promoting_Bax1	1	1	1	0.497806		PF13511.6	Domain_of_unknown_function_(DUF4124)	0	2	0	0.631971		PF09837.9	Uncharacterized_protein_conserved_in_bacteria_(DUF2064)	1	0	0	0	0	0.34571		PF01042.21	Endoribonuclease_L-PSP	1	1	1	1
PF17941.1	Polyphosphate_kinase_C-terminal_domain_1	1	1	0	0.441523		PF13466.6	STAS_domain	0	2	0	0.627651		PF00829.21	Ribosomal_prokaryotic_L21_protein	1	1	1	0.502946		PF01042.21	Endoribonuclease_L-PSP	1	1	1	0.497806		PF13512.6	Tetratricopeptide_repeat	0	1	1	0.631971		PF09838.9	Uncharacterized_protein_conserved_in_bacteria_(DUF2065)	1	0	0	0	0	0.34571		PF01043.20	SecA_preprotein_cross-linking_domain	1	1	1	1
PF18074.1	Primosomal_protein_N_C-terminal_domain	1	1	0	0.441523		PF13470.6	PIN_domain	0	2	0	0.627651		PF00830.19	Ribosomal_L28_family	1	1	1	0.502946		PF01043.20	SecA_preprotein_cross-linking_domain	1	1	1	0.497806		PF13542.6	Helix-turn-helix_domain_of_transposase_family_ISL3	0	2	0	0.631971		PF09839.9	Uncharacterized_protein_conserved_in_bacteria_(DUF2066)	1	0	0	0	0	0.34571		PF01113.20	Dihydrodipicolinate_reductase,_N-terminus	1	1	1	1
PF18764.1	Nitrous_oxide_reductase_propeller_repeat	1	0	1	0.441523		PF13472.6	GDSL-like_Lipase/Acylhydrolase_family	0	2	0	0.627651		PF00831.23	Ribosomal_L29_protein	1	1	1	0.502946		PF01078.21	Magnesium_chelatase,_subunit_ChlI	1	1	1	0.497806		PF13567.6	Domain_of_unknown_function_(DUF4131)	0	1	1	0.631971		PF09851.9	Short_C-terminal_domain	1	0	0	0	0	0.34571		PF01116.20	Fructose-bisphosphate_aldolase_class-II	1	1	1	1
PF00034.21	Cytochrome_c	6	13	2	0.444871		PF13491.6	4TM_region_of_DNA_translocase_FtsK/SpoIIIE	0	1	1	0.627651		PF00834.19	Ribulose-phosphate_3_epimerase_family	1	1	1	0.502946		PF01113.20	Dihydrodipicolinate_reductase,_N-terminus	1	1	1	0.497806		PF13580.6	SIS_domain	0	1	1	0.631971		PF09907.9	HigB_toxin,_RelE-like_toxic_component_of_a_toxin-antitoxin_system	1	0	0	0	0	0.34571		PF01121.20	Dephospho-CoA_kinase	1	1	1	1
PF01370.21	NAD_dependent_epimerase/dehydratase_family	7	11	7	0.451392		PF13511.6	Domain_of_unknown_function_(DUF4124)	0	2	0	0.627651		PF00842.21	Alanine_racemase,_C-terminal_domain	1	1	1	0.502946		PF01116.20	Fructose-bisphosphate_aldolase_class-II	1	1	1	0.497806		PF13581.6	Histidine_kinase-like_ATPase_domain	0	2	0	0.631971		PF09952.9	Transcriptional_regulator,_AbiEi_antitoxin,_Type_IV_TA_system	1	0	0	0	0	0.34571		PF01128.19	2-C-methyl-D-erythritol_4-phosphate_cytidylyltransferase	1	1	1	1
PF00185.24	Aspartate/ornithine_carbamoyltransferase,_Asp/Orn_binding_domain	2	2	2	0.472427		PF13512.6	Tetratricopeptide_repeat	0	1	1	0.627651		PF00861.22	Ribosomal_L18_of_archaea,_bacteria,_mitoch._and_chloroplast	1	1	1	0.502946		PF01121.20	Dephospho-CoA_kinase	1	1	1	0.497806		PF13582.6	Metallo-peptidase_family_M12B_Reprolysin-like	0	1	1	0.631971		PF09956.9	Uncharacterized_conserved_protein_(DUF2190)	1	0	0	0	0	0.34571		PF01131.20	DNA_topoisomerase	1	1	1	1
PF00263.21	Bacterial_type_II_and_III_secretion_system_protein	2	3	1	0.472427		PF13524.6	Glycosyl_transferases_group_1	0	2	0	0.627651		PF00883.21	Cytosol_aminopeptidase_family,_catalytic_domain	1	1	1	0.502946		PF01128.19	2-C-methyl-D-erythritol_4-phosphate_cytidylyltransferase	1	1	1	0.497806		PF13583.6	Metallo-peptidase_family_M12B_Reprolysin-like	0	1	1	0.631971		PF10023.9	Putative_aminopeptidase	1	0	0	0	0	0.34571		PF01165.20	Ribosomal_protein_S21	1	1	1	1
PF00350.23	Dynamin_family	2	3	1	0.472427		PF13541.6	Subunit_ChlI_of_Mg-chelatase	0	1	1	0.627651		PF00885.19	6,7-dimethyl-8-ribityllumazine_synthase	1	1	1	0.502946		PF01131.20	DNA_topoisomerase	1	1	1	0.497806		PF13599.6	Pentapeptide_repeats_(9_copies)	0	1	1	0.631971		PF10070.9	Uncharacterized_protein_conserved_in_bacteria_(DUF2309)	1	0	0	0	0	0.34571		PF01176.19	Translation_initiation_factor_1A_/_IF-1	1	1	1	1
PF00389.30	D-isomer_specific_2-hydroxyacid_dehydrogenase,_catalytic_domain	2	1	3	0.472427		PF13542.6	Helix-turn-helix_domain_of_transposase_family_ISL3	0	2	0	0.627651		PF00886.19	Ribosomal_protein_S16	1	1	1	0.502946		PF01132.20	Elongation_factor_P_(EF-P)_OB_domain	1	2	0	0.497806		PF13650.6	Aspartyl_protease	0	2	0	0.631971		PF10076.9	Uncharacterised_protein_conserved_in_bacteria_(DUF2313)	1	0	0	0	0	0.34571		PF01180.21	Dihydroorotate_dehydrogenase	1	1	1	1
PF00510.18	Cytochrome_c_oxidase_subunit_III	2	3	1	0.472427		PF13558.6	Putative_exonuclease_SbcCD,_C_subunit	0	2	0	0.627651		PF00889.19	Elongation_factor_TS	1	1	1	0.502946		PF01138.21	3__exoribonuclease_family,_domain_1	1	2	0	0.497806		PF13667.6	ThiC-associated_domain	0	1	1	0.631971		PF10082.9	Putative_beta-barrel_porin_2	1	0	0	0	0	0.34571		PF01195.19	Peptidyl-tRNA_hydrolase	1	1	1	1
PF00543.22	Nitrogen_regulatory_protein_P-II	2	2	2	0.472427		PF13560.6	Helix-turn-helix_domain	0	1	1	0.627651		PF00899.21	ThiF_family	1	2	0	0.502946		PF01148.20	Cytidylyltransferase_family	1	1	1	0.497806		PF13688.6	Metallo-peptidase_family_M12	0	1	1	0.631971		PF10095.9	Uncharacterized_protein_conserved_in_bacteria_(DUF2333)	1	0	0	0	0	0.34571		PF01196.19	Ribosomal_protein_L17	1	1	1	1
PF00557.24	Metallopeptidase_family_M24	2	2	2	0.472427		PF13567.6	Domain_of_unknown_function_(DUF4131)	0	1	1	0.627651		PF00902.18	Sec-independent_protein_translocase_protein_(TatC)	1	1	1	0.502946		PF01165.20	Ribosomal_protein_S21	1	1	1	0.497806		PF13689.6	YfiR/HmsC-like	0	2	0	0.631971		PF10099.9	Anti-sigma-K_factor_rskA	1	0	0	0	0	0.34571		PF01197.18	Ribosomal_protein_L31	1	1	1	1
PF00590.20	Tetrapyrrole_(Corrin/Porphyrin)_Methylases	2	2	2	0.472427		PF13581.6	Histidine_kinase-like_ATPase_domain	0	2	0	0.627651		PF00920.21	Dehydratase_family	1	1	1	0.502946		PF01176.19	Translation_initiation_factor_1A_/_IF-1	1	1	1	0.497806		PF13707.6	RloB-like_protein	0	0	2	0.631971		PF10109.9	Phage_tail_assembly_chaperone_proteins,_E,_or_41_or_14	1	0	0	0	0	0.34571		PF01202.22	Shikimate_kinase	1	1	1	1
PF00717.23	Peptidase_S24-like	2	3	1	0.472427		PF13582.6	Metallo-peptidase_family_M12B_Reprolysin-like	0	1	1	0.627651		PF00926.19	3,4-dihydroxy-2-butanone_4-phosphate_synthase	1	1	1	0.502946		PF01180.21	Dihydroorotate_dehydrogenase	1	1	1	0.497806		PF13721.6	SecD_export_protein_N-terminal_TM_region	0	1	1	0.631971		PF10116.9	Protein_required_for_attachment_to_host_cells	1	0	0	0	0	0.34571		PF01208.17	Uroporphyrinogen_decarboxylase_(URO-D)	1	1	1	1
PF00809.22	Pterin_binding_enzyme	2	2	2	0.472427		PF13583.6	Metallo-peptidase_family_M12B_Reprolysin-like	0	1	1	0.627651		PF00988.22	Carbamoyl-phosphate_synthase_small_chain,_CPSase_domain	1	1	1	0.502946		PF01195.19	Peptidyl-tRNA_hydrolase	1	1	1	0.497806		PF13723.6	Beta-ketoacyl_synthase,_N-terminal_domain	0	1	1	0.631971		PF10123.9	Mu-like_prophage_I_protein	1	0	0	0	0	0.34571		PF01210.23	NAD-dependent_glycerol-3-phosphate_dehydrogenase_N-terminus	1	1	1	1
PF00984.19	UDP-glucose/GDP-mannose_dehydrogenase_family,_central_domain	2	2	2	0.472427		PF13599.6	Pentapeptide_repeats_(9_copies)	0	1	1	0.627651		PF01000.26	RNA_polymerase_Rpb3/RpoA_insert_domain	1	1	1	0.502946		PF01196.19	Ribosomal_protein_L17	1	1	1	0.497806		PF13740.6	ACT_domain	0	2	0	0.631971		PF10124.9	Mu-like_prophage_major_head_subunit_gpT	1	0	0	0	0	0.34571		PF01242.19	6-pyruvoyl_tetrahydropterin_synthase	1	1	1	1
PF01039.22	Carboxyl_transferase_domain	2	2	2	0.472427		PF13650.6	Aspartyl_protease	0	2	0	0.627651		PF01016.19	Ribosomal_L27_protein	1	1	1	0.502946		PF01197.18	Ribosomal_protein_L31	1	1	1	0.497806		PF13749.6	Putative_ATP-dependent_DNA_helicase_recG_C-terminal	0	0	2	0.631971		PF10135.9	Rod_binding_protein	1	0	0	0	0	0.34571		PF01245.20	Ribosomal_protein_L19	1	1	1	1
PF01040.18	UbiA_prenyltransferase_family	2	2	2	0.472427		PF13667.6	ThiC-associated_domain	0	1	1	0.627651		PF01018.22	GTP1/OBG	1	1	1	0.502946		PF01202.22	Shikimate_kinase	1	1	1	0.497806		PF13753.6	Putative_flagellar_system-associated_repeat	0	0	2	0.631971		PF10143.9	2,3-bisphosphoglycerate-independent_phosphoglycerate_mutase	1	0	0	0	0	0.34571		PF01255.19	Putative_undecaprenyl_diphosphate_synthase	1	1	1	1
PF01061.24	ABC-2_type_transporter	2	3	1	0.472427		PF13688.6	Metallo-peptidase_family_M12	0	1	1	0.627651		PF01025.19	GrpE	1	1	1	0.502946		PF01208.17	Uroporphyrinogen_decarboxylase_(URO-D)	1	1	1	0.497806		PF13784.6	Fic/DOC_family_N-terminal	0	0	2	0.631971		PF10263.9	SprT-like_family	1	0	0	0	0	0.34571		PF01264.21	Chorismate_synthase	1	1	1	1
PF01098.19	Cell_cycle_protein	2	2	2	0.472427		PF13689.6	YfiR/HmsC-like	0	2	0	0.627651		PF01027.20	Inhibitor_of_apoptosis-promoting_Bax1	1	1	1	0.502946		PF01210.23	NAD-dependent_glycerol-3-phosphate_dehydrogenase_N-terminus	1	1	1	0.497806		PF13795.6	HupE_/_UreJ_protein	0	1	1	0.631971		PF10335.9	Putative_nucleotidyltransferase_substrate_binding_domain	1	0	0	0	0	0.34571		PF01330.21	RuvA_N_terminal_domain	1	1	1	1
PF01168.20	Alanine_racemase,_N-terminal_domain	2	2	2	0.472427		PF13721.6	SecD_export_protein_N-terminal_TM_region	0	1	1	0.627651		PF01042.21	Endoribonuclease_L-PSP	1	1	1	0.502946		PF01242.19	6-pyruvoyl_tetrahydropterin_synthase	1	1	1	0.497806		PF13807.6	G-rich_domain_on_putative_tyrosine_kinase	0	1	1	0.631971		PF10410.9	DnaB-helicase_binding_domain_of_primase	1	0	0	0	0	0.34571		PF01351.18	Ribonuclease_HII	1	1	1	1
PF01171.20	PP-loop_family	2	2	2	0.472427		PF13723.6	Beta-ketoacyl_synthase,_N-terminal_domain	0	1	1	0.627651		PF01043.20	SecA_preprotein_cross-linking_domain	1	1	1	0.502946		PF01245.20	Ribosomal_protein_L19	1	1	1	0.497806		PF13975.6	gag-polyprotein_putative_aspartyl_protease	0	2	0	0.631971		PF10412.9	Type_IV_secretion-system_coupling_protein_DNA-binding_domain	1	0	0	0	0	0.34571		PF01367.20	5_-3__exonuclease,_C-terminal_SAM_fold	1	1	1	1
PF01336.25	OB-fold_nucleic_acid_binding_domain	2	2	2	0.472427		PF13740.6	ACT_domain	0	2	0	0.627651		PF01113.20	Dihydrodipicolinate_reductase,_N-terminus	1	1	1	0.502946		PF01255.19	Putative_undecaprenyl_diphosphate_synthase	1	1	1	0.497806		PF14067.6	LssY_C-terminus	0	2	0	0.631971		PF10614.9	Type_VIII_secretion_system_(T8SS),_CsgF_protein	1	0	0	0	0	0.34571		PF01379.20	Porphobilinogen_deaminase,_dipyromethane_cofactor_binding_domain	1	1	1	1
PF01475.19	Ferric_uptake_regulator_family	2	2	2	0.472427		PF13749.6	Putative_ATP-dependent_DNA_helicase_recG_C-terminal	0	0	2	0.627651		PF01116.20	Fructose-bisphosphate_aldolase_class-II	1	1	1	0.502946		PF01259.18	SAICAR_synthetase	1	1	1	0.497806		PF14518.6	Iron-containing_redox_enzyme	0	0	2	0.631971		PF10618.9	Phage_tail_tube_protein	1	0	0	0	0	0.34571		PF01386.19	Ribosomal_L25p_family	1	1	1	1
PF01588.20	Putative_tRNA_binding_domain	2	2	2	0.472427		PF13753.6	Putative_flagellar_system-associated_repeat	0	0	2	0.627651		PF01121.20	Dephospho-CoA_kinase	1	1	1	0.502946		PF01264.21	Chorismate_synthase	1	1	1	0.497806		PF14561.6	Tetratricopeptide_repeat	0	1	1	0.631971		PF10627.9	Curli_assembly_protein_CsgE	1	0	0	0	0	0.34571		PF01411.19	tRNA_synthetases_class_II_(A)	1	1	1	1
PF01855.19	Pyruvate_flavodoxin/ferredoxin_oxidoreductase,_thiamine_diP-bdg	2	4	0	0.472427		PF13784.6	Fic/DOC_family_N-terminal	0	0	2	0.627651		PF01128.19	2-C-methyl-D-erythritol_4-phosphate_cytidylyltransferase	1	1	1	0.502946		PF01330.21	RuvA_N_terminal_domain	1	1	1	0.497806		PF14697.6	4Fe-4S_dicluster_domain	0	1	1	0.631971		PF10865.8	Domain_of_unknown_function_(DUF2703)	1	0	0	0	0	0.34571		PF01425.21	Amidase	1	1	1	1
PF01863.17	Protein_of_unknown_function_DUF45	2	1	3	0.472427		PF13795.6	HupE_/_UreJ_protein	0	1	1	0.627651		PF01131.20	DNA_topoisomerase	1	1	1	0.502946		PF01351.18	Ribonuclease_HII	1	1	1	0.497806		PF14715.6	N-terminal_domain_of_cytochrome_oxidase-cbb3,_FixP	0	1	1	0.631971		PF10923.8	P-loop_Domain_of_unknown_function_(DUF2791)	1	0	0	0	0	0.34571		PF01450.19	Acetohydroxy_acid_isomeroreductase,_catalytic_domain	1	1	1	1
PF02397.16	Bacterial_sugar_transferase	2	2	2	0.472427		PF13807.6	G-rich_domain_on_putative_tyrosine_kinase	0	1	1	0.627651		PF01132.20	Elongation_factor_P_(EF-P)_OB_domain	1	2	0	0.502946		PF01367.20	5_-3__exonuclease,_C-terminal_SAM_fold	1	1	1	0.497806		PF14743.6	DNA_ligase_OB-like_domain	0	1	1	0.631971		PF10926.8	Protein_of_unknown_function_(DUF2800)	1	0	0	0	0	0.34571		PF01493.19	GXGXG_motif	1	1	1	1
PF02581.17	Thiamine_monophosphate_synthase	2	2	2	0.472427		PF13860.6	FlgD_Ig-like_domain	0	1	1	0.627651		PF01138.21	3__exoribonuclease_family,_domain_1	1	2	0	0.502946		PF01379.20	Porphobilinogen_deaminase,_dipyromethane_cofactor_binding_domain	1	1	1	0.497806		PF14783.6	Ciliary_BBSome_complex_subunit_2,_middle_region	0	0	2	0.631971		PF10948.8	Protein_of_unknown_function_(DUF2635)	1	0	0	0	0	0.34571		PF01502.18	Phosphoribosyl-AMP_cyclohydrolase	1	1	1	1
PF02597.20	ThiS_family	2	2	2	0.472427		PF13932.6	GidA_associated_domain	0	1	1	0.627651		PF01165.20	Ribosomal_protein_S21	1	1	1	0.502946		PF01386.19	Ribosomal_L25p_family	1	1	1	0.497806		PF14805.6	Tetrahydrodipicolinate_N-succinyltransferase_N-terminal	0	1	1	0.631971		PF10972.8	Peptidoglycan-binding_protein,_CsiV	1	0	0	0	0	0.34571		PF01503.17	Phosphoribosyl-ATP_pyrophosphohydrolase	1	1	1	1
PF02729.21	Aspartate/ornithine_carbamoyltransferase,_carbamoyl-P_binding_domain	2	2	2	0.472427		PF13975.6	gag-polyprotein_putative_aspartyl_protease	0	2	0	0.627651		PF01176.19	Translation_initiation_factor_1A_/_IF-1	1	1	1	0.502946		PF01409.20	tRNA_synthetases_class_II_core_domain_(F)	1	1	1	0.497806		PF15738.5	Bacterial_toxin_of_type_II_toxin-antitoxin_system,_YafQ	0	1	1	0.631971		PF10975.8	Protein_of_unknown_function_(DUF2802)	1	0	0	0	0	0.34571		PF01509.18	TruB_family_pseudouridylate_synthase_(N_terminal_domain)	1	1	1	1
PF02826.19	D-isomer_specific_2-hydroxyacid_dehydrogenase,_NAD_binding_domain	2	1	3	0.472427		PF14067.6	LssY_C-terminus	0	2	0	0.627651		PF01180.21	Dihydroorotate_dehydrogenase	1	1	1	0.502946		PF01411.19	tRNA_synthetases_class_II_(A)	1	1	1	0.497806		PF16184.5	Cadherin-like	0	1	1	0.631971		PF10979.8	Protein_of_unknown_function_(DUF2786)	1	0	0	0	0	0.34571		PF01513.21	ATP-NAD_kinase	1	1	1	1
PF02874.23	ATP_synthase_alpha/beta_family,_beta-barrel_domain	2	2	2	0.472427		PF14518.6	Iron-containing_redox_enzyme	0	0	2	0.627651		PF01195.19	Peptidyl-tRNA_hydrolase	1	1	1	0.502946		PF01416.20	tRNA_pseudouridine_synthase	1	1	1	0.497806		PF16198.5	tRNA_pseudouridylate_synthase_B_C-terminal_domain	0	1	1	0.631971		PF10991.8	Protein_of_unknown_function_(DUF2815)	1	0	0	0	0	0.34571		PF01545.21	Cation_efflux_family	1	2	0	1
PF02910.20	Fumarate_reductase_flavoprotein_C-term	2	3	1	0.472427		PF14561.6	Tetratricopeptide_repeat	0	1	1	0.627651		PF01196.19	Ribosomal_protein_L17	1	1	1	0.502946		PF01425.21	Amidase	1	1	1	0.497806		PF16320.5	Ribosomal_protein_L7/L12_dimerisation_domain	0	1	1	0.631971		PF10996.8	Beta-Casp_domain	1	0	0	0	0	0.34571		PF01580.18	FtsK/SpoIIIE_family	1	1	1	1
PF03129.20	Anticodon_binding_domain	2	2	2	0.472427		PF14697.6	4Fe-4S_dicluster_domain	0	1	1	0.627651		PF01197.18	Ribosomal_protein_L31	1	1	1	0.502946		PF01450.19	Acetohydroxy_acid_isomeroreductase,_catalytic_domain	1	1	1	0.497806		PF16327.5	Cytochrome_c-type_biogenesis_protein_CcmF_C-terminal	0	1	1	0.631971		PF11008.8	Protein_of_unknown_function_(DUF2846)	1	0	0	0	0	0.34571		PF01641.18	SelR_domain	1	1	2	0
PF03167.19	Uracil_DNA_glycosylase_superfamily	2	3	1	0.472427		PF14743.6	DNA_ligase_OB-like_domain	0	1	1	0.627651		PF01202.22	Shikimate_kinase	1	1	1	0.502946		PF01493.19	GXGXG_motif	1	1	1	0.497806		PF16360.5	GTP-binding_GTPase_Middle_Region	0	1	1	0.631971		PF11072.8	Protein_of_unknown_function_(DUF2859)	1	0	0	0	0	0.34571		PF01668.18	SmpB_protein	1	1	1	1
PF03462.18	PCRF_domain	2	2	2	0.472427		PF14783.6	Ciliary_BBSome_complex_subunit_2,_middle_region	0	0	2	0.627651		PF01208.17	Uroporphyrinogen_decarboxylase_(URO-D)	1	1	1	0.502946		PF01502.18	Phosphoribosyl-AMP_cyclohydrolase	1	1	1	0.497806		PF16658.5	Class_II_release_factor_RF3,_C-terminal_domain	0	1	1	0.631971		PF11104.8	Type_IV_pilus_assembly_protein_PilM;	1	0	0	0	0	0.34571		PF01678.19	Diaminopimelate_epimerase	1	1	1	1
PF03717.15	Penicillin-binding_Protein_dimerisation_domain	2	2	2	0.472427		PF14805.6	Tetrahydrodipicolinate_N-succinyltransferase_N-terminal	0	1	1	0.627651		PF01210.23	NAD-dependent_glycerol-3-phosphate_dehydrogenase_N-terminus	1	1	1	0.502946		PF01503.17	Phosphoribosyl-ATP_pyrophosphohydrolase	1	1	1	0.497806		PF16697.5	Inner_membrane_component_of_T3SS,_cytoplasmic_domain	0	2	0	0.631971		PF11130.8	F_pilus_assembly_Type-IV_secretion_system_for_plasmid_transfer	1	0	0	0	0	0.34571		PF01699.24	Sodium/calcium_exchanger_protein	1	1	1	1
PF03721.14	UDP-glucose/GDP-mannose_dehydrogenase_family,_NAD_binding_domain	2	2	2	0.472427		PF15738.5	Bacterial_toxin_of_type_II_toxin-antitoxin_system,_YafQ	0	1	1	0.627651		PF01242.19	6-pyruvoyl_tetrahydropterin_synthase	1	1	1	0.502946		PF01509.18	TruB_family_pseudouridylate_synthase_(N_terminal_domain)	1	1	1	0.497806		PF16886.5	ATPsynthase_alpha/beta_subunit_N-term_extension	0	2	0	0.631971		PF11154.8	Protein_of_unknown_function_(DUF2934)	1	0	0	0	0	0.34571		PF01702.18	Queuine_tRNA-ribosyltransferase	1	1	1	1
PF03739.14	Lipopolysaccharide_export_system_permease_LptF/LptG	2	2	2	0.472427		PF16184.5	Cadherin-like	0	1	1	0.627651		PF01245.20	Ribosomal_protein_L19	1	1	1	0.502946		PF01510.25	N-acetylmuramoyl-L-alanine_amidase	1	2	0	0.497806		PF17136.4	Ribosomal_proteins_50S_L24/mitochondrial_39S_L24	0	1	1	0.631971		PF11159.8	Protein_of_unknown_function_(DUF2939)	1	0	0	0	0	0.34571		PF01713.21	Smr_domain	1	1	1	1
PF05193.21	Peptidase_M16_inactive_domain	2	2	2	0.472427		PF16198.5	tRNA_pseudouridylate_synthase_B_C-terminal_domain	0	1	1	0.627651		PF01252.18	Signal_peptidase_(SPase)_II	1	1	1	0.502946		PF01513.21	ATP-NAD_kinase	1	1	1	0.497806		PF17152.4	Periplasmic_sensor_domain	0	2	0	0.631971		PF11169.8	Protein_of_unknown_function_(DUF2956)	1	0	0	0	0	0.34571		PF01715.17	IPP_transferase	1	1	1	1
PF05496.12	Holliday_junction_DNA_helicase_RuvB_P-loop_domain	2	2	2	0.472427		PF16326.5	ABC_transporter_C-terminal_domain	0	1	1	0.627651		PF01255.19	Putative_undecaprenyl_diphosphate_synthase	1	1	1	0.502946		PF01545.21	Cation_efflux_family	1	1	1	0.497806		PF17170.4	6-bladed_beta-propeller	0	2	0	0.631971		PF11172.8	Protein_of_unknown_function_(DUF2959)	1	0	0	0	0	0.34571		PF01725.16	Ham1_family	1	1	1	1
PF06325.13	Ribosomal_protein_L11_methyltransferase_(PrmA)	2	2	2	0.472427		PF16327.5	Cytochrome_c-type_biogenesis_protein_CcmF_C-terminal	0	1	1	0.627651		PF01259.18	SAICAR_synthetase	1	1	1	0.502946		PF01580.18	FtsK/SpoIIIE_family	1	1	1	0.497806		PF17179.4	4Fe-4S_dicluster_domain	0	2	0	0.631971		PF11190.8	Protein_of_unknown_function_(DUF2976)	1	0	0	0	0	0.34571		PF01729.19	Quinolinate_phosphoribosyl_transferase,_C-terminal_domain	1	1	1	1
PF07478.13	D-ala_D-ala_ligase_C-terminus	2	2	2	0.472427		PF16360.5	GTP-binding_GTPase_Middle_Region	0	1	1	0.627651		PF01264.21	Chorismate_synthase	1	1	1	0.502946		PF01594.16	AI-2E_family_transporter	1	2	0	0.497806		PF17191.4	RecG_wedge_domain	0	1	1	0.631971		PF11197.8	Protein_of_unknown_function_(DUF2835)	1	0	0	0	0	0.34571		PF01747.17	ATP-sulfurylase	1	1	1	1
PF07973.14	Threonyl_and_Alanyl_tRNA_synthetase_second_additional_domain	2	2	2	0.472427		PF16658.5	Class_II_release_factor_RF3,_C-terminal_domain	0	1	1	0.627651		PF01330.21	RuvA_N_terminal_domain	1	1	1	0.502946		PF01632.19	Ribosomal_protein_L35	1	1	1	0.497806		PF17210.3	SdrD_B-like_domain	0	2	0	0.631971		PF11198.8	Protein_of_unknown_function_(DUF2857)	1	0	0	0	0	0.34571		PF01761.20	3-dehydroquinate_synthase	1	1	1	1
PF12146.8	Serine_aminopeptidase,_S33	2	3	1	0.472427		PF16697.5	Inner_membrane_component_of_T3SS,_cytoplasmic_domain	0	2	0	0.627651		PF01351.18	Ribonuclease_HII	1	1	1	0.502946		PF01653.18	NAD-dependent_DNA_ligase_adenylation_domain	1	1	1	0.497806		PF17676.1	LD-carboxypeptidase_C-terminal_domain	0	0	2	0.631971		PF11249.8	Protein_of_unknown_function_(DUF3047)	1	0	0	0	0	0.34571		PF01765.19	Ribosome_recycling_factor	1	1	1	1
PF12848.7	ABC_transporter	2	3	1	0.472427		PF16886.5	ATPsynthase_alpha/beta_subunit_N-term_extension	0	2	0	0.627651		PF01367.20	5_-3__exonuclease,_C-terminal_SAM_fold	1	1	1	0.502946		PF01668.18	SmpB_protein	1	1	1	0.497806		PF17773.1	UPF0176_acylphosphatase_like_domain	0	0	2	0.631971		PF11304.8	Protein_of_unknown_function_(DUF3106)	1	0	0	0	0	0.34571		PF01783.23	Ribosomal_L32p_protein_family	1	1	1	1
PF13145.6	PPIC-type_PPIASE_domain	2	2	2	0.472427		PF16916.5	Dimerisation_domain_of_Zinc_Transporter	0	1	1	0.627651		PF01379.20	Porphobilinogen_deaminase,_dipyromethane_cofactor_binding_domain	1	1	1	0.502946		PF01678.19	Diaminopimelate_epimerase	1	1	1	0.497806		PF17831.1	Pyruvate_dehydrogenase_E1_component_middle_domain	0	1	1	0.631971		PF11333.8	Protein_of_unknown_function_(DUF3135)	1	0	0	0	0	0.34571		PF01784.18	NIF3_(NGG1p_interacting_factor_3)	1	1	1	1
PF13193.6	AMP-binding_enzyme_C-terminal_domain	2	3	1	0.472427		PF17136.4	Ribosomal_proteins_50S_L24/mitochondrial_39S_L24	0	1	1	0.627651		PF01386.19	Ribosomal_L25p_family	1	1	1	0.502946		PF01687.17	Riboflavin_kinase	1	1	1	0.497806		PF17876.1	Cold_shock_domain	0	1	1	0.631971		PF11356.8	Type_II_secretion_system_protein_C	1	0	0	0	0	0.34571		PF01790.18	Prolipoprotein_diacylglyceryl_transferase	1	1	1	1
PF13393.6	Histidyl-tRNA_synthetase	2	2	2	0.472427		PF17170.4	6-bladed_beta-propeller	0	2	0	0.627651		PF01411.19	tRNA_synthetases_class_II_(A)	1	1	1	0.502946		PF01699.24	Sodium/calcium_exchanger_protein	1	1	1	0.497806		PF18076.1	Formylglycinamide_ribonucleotide_amidotransferase_N-terminal	0	1	1	0.631971		PF11363.8	Protein_of_unknown_function_(DUF3164)	1	0	0	0	0	0.34571		PF01795.19	MraW_methylase_family	1	1	1	1
PF13406.6	Transglycosylase_SLT_domain	2	1	3	0.472427		PF17179.4	4Fe-4S_dicluster_domain	0	2	0	0.627651		PF01416.20	tRNA_pseudouridine_synthase	1	1	1	0.502946		PF01702.18	Queuine_tRNA-ribosyltransferase	1	1	1	0.497806		PF18267.1	Rubredoxin_NAD+_reductase_C-terminal_domain	0	1	1	0.631971		PF11376.8	Protein_of_unknown_function_(DUF3179)	1	0	0	0	0	0.34571		PF01807.20	CHC2_zinc_finger	1	1	1	1
PF13411.6	MerR_HTH_family_regulatory_protein	2	4	0	0.472427		PF17191.4	RecG_wedge_domain	0	1	1	0.627651		PF01425.21	Amidase	1	1	1	0.502946		PF01709.20	Transcriptional_regulator	1	1	1	0.497806		PF18276.1	Tc_toxin_complex_TcA_C-terminal_TcB-binding_domain	0	0	2	0.631971		PF11444.8	Protein_of_unknown_function_(DUF2895)	1	0	0	0	0	0.34571		PF01809.18	Putative_membrane_protein_insertion_efficiency_factor	1	1	1	1
PF13500.6	AAA_domain	2	2	2	0.472427		PF17210.3	SdrD_B-like_domain	0	2	0	0.627651		PF01450.19	Acetohydroxy_acid_isomeroreductase,_catalytic_domain	1	1	1	0.502946		PF01713.21	Smr_domain	1	1	1	0.497806		PF18413.1	Neuraminidase-like_domain	0	0	2	0.631971		PF11582.8	Protein_of_unknown_function_(DUF3240)	1	0	0	0	0	0.34571		PF01812.20	5-formyltetrahydrofolate_cyclo-ligase_family	1	1	1	1
PF17757.1	UvrB_interaction_domain	2	2	2	0.472427		PF17676.1	LD-carboxypeptidase_C-terminal_domain	0	0	2	0.627651		PF01493.19	GXGXG_motif	1	1	1	0.502946		PF01715.17	IPP_transferase	1	1	1	0.497806		PF18433.1	Domain_of_unknown_function_(DUF5610)	0	2	0	0.631971		PF11612.8	Type_II_secretion_system_(T2SS),_protein_J	1	0	0	0	0	0.34571		PF01820.21	D-ala_D-ala_ligase_N-terminus	1	1	1	1
PF00551.19	Formyl_transferase	3	4	3	0.482458		PF17759.1	Phenylalanyl_tRNA_synthetase_beta_chain_CLM_domain	0	1	1	0.627651		PF01502.18	Phosphoribosyl-AMP_cyclohydrolase	1	1	1	0.502946		PF01725.16	Ham1_family	1	1	1	0.497806		PF18765.1	Polymerase_beta,_Nucleotidyltransferase	0	0	2	0.631971		PF11660.8	Protein_of_unknown_function_(DUF3262)	1	0	0	0	0	0.34571		PF01960.18	ArgJ_family	1	1	1	1
PF00580.21	UvrD/REP_helicase_N-terminal_domain	3	3	4	0.482458		PF17773.1	UPF0176_acylphosphatase_like_domain	0	0	2	0.627651		PF01503.17	Phosphoribosyl-ATP_pyrophosphohydrolase	1	1	1	0.502946		PF01728.19	FtsJ-like_methyltransferase	1	1	1	0.497806		PF00069.25	Protein_kinase_domain	1	4	1	0.642964		PF11679.8	Protein_of_unknown_function_(DUF3275)	1	0	0	0	0	0.34571		PF01964.18	Radical_SAM_ThiC_family	1	1	1	1
PF00924.18	Mechanosensitive_ion_channel	3	6	1	0.482458		PF17831.1	Pyruvate_dehydrogenase_E1_component_middle_domain	0	1	1	0.627651		PF01509.18	TruB_family_pseudouridylate_synthase_(N_terminal_domain)	1	1	1	0.502946		PF01729.19	Quinolinate_phosphoribosyl_transferase,_C-terminal_domain	1	1	1	0.497806		PF00082.22	Subtilase_family	1	1	4	0.642964		PF11700.8	Vacuole_effluxer_Atg22_like	1	0	0	0	0	0.34571		PF01967.21	MoaC_family	1	1	1	1
PF01066.21	CDP-alcohol_phosphatidyltransferase	3	4	3	0.482458		PF17876.1	Cold_shock_domain	0	1	1	0.627651		PF01513.21	ATP-NAD_kinase	1	1	1	0.502946		PF01747.17	ATP-sulfurylase	1	1	1	0.497806		PF00579.25	tRNA_synthetases_class_I_(W_and_Y)	1	2	3	0.642964		PF11740.8	Plasmid_replication_region_DNA-binding_N-term	1	0	0	0	0	0.34571		PF01975.17	Survival_protein_SurE	1	1	1	1
PF01073.19	3-beta_hydroxysteroid_dehydrogenase/isomerase_family	3	5	2	0.482458		PF18076.1	Formylglycinamide_ribonucleotide_amidotransferase_N-terminal	0	1	1	0.627651		PF01569.21	PAP2_superfamily	1	1	1	0.502946		PF01761.20	3-dehydroquinate_synthase	1	1	1	0.497806		PF00800.18	Prephenate_dehydratase	1	1	4	0.642964		PF11743.8	Protein_of_unknown_function_(DUF3301)	1	0	0	0	0	0.34571		PF02033.18	Ribosome-binding_factor_A	1	1	1	1
PF02775.21	Thiamine_pyrophosphate_enzyme,_C-terminal_TPP_binding_domain	3	5	2	0.482458		PF18267.1	Rubredoxin_NAD+_reductase_C-terminal_domain	0	1	1	0.627651		PF01580.18	FtsK/SpoIIIE_family	1	1	1	0.502946		PF01765.19	Ribosome_recycling_factor	1	1	1	0.497806		PF01022.20	Bacterial_regulatory_protein,_arsR_family	1	3	2	0.642964		PF11808.8	Phosphate_regulon_sensor_protein_PhoR	1	0	0	0	0	0.34571		PF02092.17	Glycyl-tRNA_synthetase_beta_subunit	1	1	1	1
PF03150.14	Di-haem_cytochrome_c_peroxidase	3	5	2	0.482458		PF18276.1	Tc_toxin_complex_TcA_C-terminal_TcB-binding_domain	0	0	2	0.627651		PF01634.18	ATP_phosphoribosyltransferase	1	1	1	0.502946		PF01782.18	RimM_N-terminal_domain	1	1	1	0.497806		PF01207.17	Dihydrouridine_synthase_(Dus)	1	3	2	0.642964		PF11818.8	C-terminal_domain_of_tail_specific_protease_(DUF3340)	1	0	0	0	0	0.34571		PF02096.20	60Kd_inner_membrane_protein	1	1	1	1
PF03600.16	Citrate_transporter	3	4	3	0.482458		PF18413.1	Neuraminidase-like_domain	0	0	2	0.627651		PF01668.18	SmpB_protein	1	1	1	0.502946		PF01783.23	Ribosomal_L32p_protein_family	1	1	1	0.497806		PF01209.18	ubiE/COQ5_methyltransferase_family	1	4	1	0.642964		PF11842.8	Domain_of_unknown_function_(DUF3362)	1	0	0	0	0	0.34571		PF02152.18	Dihydroneopterin_aldolase	1	1	1	1
PF04321.17	RmlD_substrate_binding_domain	3	6	1	0.482458		PF18433.1	Domain_of_unknown_function_(DUF5610)	0	2	0	0.627651		PF01678.19	Diaminopimelate_epimerase	1	1	1	0.502946		PF01784.18	NIF3_(NGG1p_interacting_factor_3)	1	1	1	0.497806		PF01384.20	Phosphate_transporter_family	1	3	2	0.642964		PF11849.8	Domain_of_unknown_function_(DUF3369)	1	0	0	0	0	0.34571		PF02190.16	ATP-dependent_protease_La_(LON)_substrate-binding_domain	1	1	1	1
PF07715.15	TonB-dependent_Receptor_Plug_Domain	3	6	1	0.482458		PF00069.25	Protein_kinase_domain	1	4	1	0.636282		PF01699.24	Sodium/calcium_exchanger_protein	1	1	1	0.502946		PF01790.18	Prolipoprotein_diacylglyceryl_transferase	1	1	1	0.497806		PF01743.20	Poly_A_polymerase_head_domain	1	3	2	0.642964		PF11871.8	Domain_of_unknown_function_(DUF3391)	1	0	0	0	0	0.34571		PF02223.17	Thymidylate_kinase	1	1	1	1
PF07724.14	AAA_domain_(Cdc48_subfamily)	3	4	3	0.482458		PF00122.20	E1-E2_ATPase	1	4	1	0.636282		PF01702.18	Queuine_tRNA-ribosyltransferase	1	1	1	0.502946		PF01795.19	MraW_methylase_family	1	1	1	0.497806		PF01814.23	Hemerythrin_HHE_cation_binding_domain	1	4	1	0.642964		PF11880.8	Domain_of_unknown_function_(DUF3400)	1	0	0	0	0	0.34571		PF02261.16	Aspartate_decarboxylase	1	1	1	1
PF08242.12	Methyltransferase_domain	3	4	3	0.482458		PF00160.21	Cyclophilin_type_peptidyl-prolyl_cis-trans_isomerase/CLD	1	3	2	0.636282		PF01713.21	Smr_domain	1	1	1	0.502946		PF01807.20	CHC2_zinc_finger	1	1	1	0.497806		PF01867.16	CRISPR_associated_protein_Cas1	1	1	4	0.642964		PF11898.8	Domain_of_unknown_function_(DUF3418)	1	0	0	0	0	0.34571		PF02367.17	Threonylcarbamoyl_adenosine_biosynthesis_protein_TsaE	1	1	1	1
PF13641.6	Glycosyltransferase_like_family_2	3	6	1	0.482458		PF00275.20	EPSP_synthase_(3-phosphoshikimate_1-carboxyvinyltransferase)	1	2	3	0.636282		PF01715.17	IPP_transferase	1	1	1	0.502946		PF01809.18	Putative_membrane_protein_insertion_efficiency_factor	1	1	1	0.497806		PF01979.20	Amidohydrolase_family	1	4	1	0.642964		PF11906.8	Protein_of_unknown_function_(DUF3426)	1	0	0	0	0	0.34571		PF02368.18	Bacterial_Ig-like_domain_(group_2)	1	0	0	0
PF13738.6	Pyridine_nucleotide-disulphide_oxidoreductase	4	7	3	0.488102		PF00355.26	Rieske_[2Fe-2S]_domain	1	3	2	0.636282		PF01725.16	Ham1_family	1	1	1	0.502946		PF01812.20	5-formyltetrahydrofolate_cyclo-ligase_family	1	1	1	0.497806		PF02540.17	NAD_synthase	1	3	2	0.642964		PF11920.8	Protein_of_unknown_function_(DUF3438)	1	0	0	0	0	0.34571		PF02386.16	Cation_transport_protein	1	1	1	1
PF00132.24	Bacterial_transferase_hexapeptide_(six_repeats)	5	8	5	0.491982		PF00800.18	Prephenate_dehydratase	1	1	4	0.636282		PF01729.19	Quinolinate_phosphoribosyl_transferase,_C-terminal_domain	1	1	1	0.502946		PF01820.21	D-ala_D-ala_ligase_N-terminus	1	1	1	0.497806		PF02604.19	Antitoxin_Phd_YefM,_type_II_toxin-antitoxin_system	1	3	2	0.642964		PF11932.8	Protein_of_unknown_function_(DUF3450)	1	0	0	0	0	0.34571		PF02390.17	Putative_methyltransferase	1	1	1	1
PF00702.26	haloacid_dehalogenase-like_hydrolase	5	8	5	0.491982		PF00884.23	Sulfatase	1	0	5	0.636282		PF01747.17	ATP-sulfurylase	1	1	1	0.502946		PF01883.19	Iron-sulfur_cluster_assembly_protein	1	2	0	0.497806		PF02786.17	Carbamoyl-phosphate_synthase_L_chain,_ATP_binding_domain	1	3	2	0.642964		PF11967.8	Recombination_protein_O_N_terminal	1	0	0	0	0	0.34571		PF02391.17	MoaE_protein	1	1	1	1
PF00009.27	Elongation_factor_Tu_GTP_binding_domain	6	10	7	0.543357		PF01207.17	Dihydrouridine_synthase_(Dus)	1	3	2	0.636282		PF01761.20	3-dehydroquinate_synthase	1	1	1	0.502946		PF01960.18	ArgJ_family	1	1	1	0.497806		PF03279.13	Bacterial_lipid_A_biosynthesis_acyltransferase	1	2	3	0.642964		PF11984.8	Protein_of_unknown_function_(DUF3485)	1	0	0	0	0	0.34571		PF02403.22	Seryl-tRNA_synthetase_N-terminal_domain	1	1	1	1
PF13442.6	Cytochrome_C_oxidase,_cbb3-type,_subunit_III	6	13	4	0.543357		PF01209.18	ubiE/COQ5_methyltransferase_family	1	4	1	0.636282		PF01765.19	Ribosome_recycling_factor	1	1	1	0.502946		PF01964.18	Radical_SAM_ThiC_family	1	1	1	0.497806		PF07714.17	Protein_tyrosine_kinase	1	4	1	0.642964		PF11985.8	Protein_of_unknown_function_(DUF3486)	1	0	0	0	0	0.34571		PF02410.15	Ribosomal_silencing_factor_during_starvation	1	1	1	1
PF00679.24	Elongation_factor_G_C-terminus	3	5	3	0.553043		PF01384.20	Phosphate_transporter_family	1	3	2	0.636282		PF01783.23	Ribosomal_L32p_protein_family	1	1	1	0.502946		PF01967.21	MoaC_family	1	1	1	0.497806		PF08659.10	KR_domain	1	3	2	0.642964		PF11990.8	Protein_of_unknown_function_(DUF3487)	1	0	0	0	0	0.34571		PF02416.16	mttA/Hcf106_family	1	1	1	1
PF01551.22	Peptidase_family_M23	3	5	3	0.553043		PF01479.25	S4_domain	1	4	1	0.636282		PF01784.18	NIF3_(NGG1p_interacting_factor_3)	1	1	1	0.502946		PF01975.17	Survival_protein_SurE	1	1	1	0.497806		PF11845.8	Protein_of_unknown_function_(DUF3365)	1	4	1	0.642964		PF12069.8	Protein_of_unknown_function_(DUF3549)	1	0	0	0	0	0.34571		PF02436.18	Conserved_carboxylase_domain	1	1	1	1
PF03144.25	Elongation_factor_Tu_domain_2	3	5	3	0.553043		PF01743.20	Poly_A_polymerase_head_domain	1	3	2	0.636282		PF01790.18	Prolipoprotein_diacylglyceryl_transferase	1	1	1	0.502946		PF02021.17	Uncharacterised_protein_family_UPF0102	1	1	1	0.497806		PF13616.6	PPIC-type_PPIASE_domain	1	3	2	0.642964		PF12101.8	Protein_of_unknown_function_(DUF3577)	1	0	0	0	0	0.34571		PF02445.16	Quinolinate_synthetase_A_protein	1	1	1	1
PF00069.25	Protein_kinase_domain	2	4	1	0.561688		PF01814.23	Hemerythrin_HHE_cation_binding_domain	1	4	1	0.636282		PF01795.19	MraW_methylase_family	1	1	1	0.502946		PF02033.18	Ribosome-binding_factor_A	1	1	1	0.497806		PF13657.6	HipA_N-terminal_domain	1	2	3	0.642964		PF12118.8	SprA-related_family	1	0	0	0	0	0.34571		PF02464.17	Competence-damaged_protein	1	1	1	1
PF00152.20	tRNA_synthetases_class_II_(D,_K_and_N)	2	3	2	0.561688		PF02540.17	NAD_synthase	1	3	2	0.636282		PF01807.20	CHC2_zinc_finger	1	1	1	0.502946		PF02075.17	Crossover_junction_endodeoxyribonuclease_RuvC	1	1	1	0.497806		PF14522.6	Cytochrome_c7_and_related_cytochrome_c	1	4	1	0.642964		PF12128.8	Protein_of_unknown_function_(DUF3584)	1	0	0	0	0	0.34571		PF02504.15	Fatty_acid_synthesis_protein	1	1	1	1
PF00160.21	Cyclophilin_type_peptidyl-prolyl_cis-trans_isomerase/CLD	2	3	2	0.561688		PF02786.17	Carbamoyl-phosphate_synthase_L_chain,_ATP_binding_domain	1	3	2	0.636282		PF01809.18	Putative_membrane_protein_insertion_efficiency_factor	1	1	1	0.502946		PF02092.17	Glycyl-tRNA_synthetase_beta_subunit	1	1	1	0.497806		PF01656.23	CobQ/CobB/MinD/ParA_nucleotide_binding_domain	4	12	3	0.652447		PF12137.8	RNA_polymerase_recycling_family_C-terminal	1	0	0	0	0	0.34571		PF02527.15	rRNA_small_subunit_methyltransferase_G	1	1	1	1
PF00275.20	EPSP_synthase_(3-phosphoshikimate_1-carboxyvinyltransferase)	2	2	3	0.561688		PF02899.17	Phage_integrase,_N-terminal_SAM-like_domain	1	2	3	0.636282		PF01812.20	5-formyltetrahydrofolate_cyclo-ligase_family	1	1	1	0.502946		PF02096.20	60Kd_inner_membrane_protein	1	1	1	0.497806		PF12838.7	4Fe-4S_dicluster_domain	4	9	6	0.652447		PF12169.8	DNA_polymerase_III_subunits_gamma_and_tau_domain_III	1	0	0	0	0	0.34571		PF02542.16	YgbB_family	1	1	1	1
PF00330.20	Aconitase_family_(aconitate_hydratase)	2	3	2	0.561688		PF03279.13	Bacterial_lipid_A_biosynthesis_acyltransferase	1	2	3	0.636282		PF01820.21	D-ala_D-ala_ligase_N-terminus	1	1	1	0.502946		PF02120.16	Flagellar_hook-length_control_protein_FliK	1	2	0	0.497806		PF00171.22	Aldehyde_dehydrogenase_family	2	3	5	0.662489		PF12170.8	DNA_polymerase_III_tau_subunit_V_interacting_with_alpha	1	0	0	0	0	0.34571		PF02547.15	Queuosine_biosynthesis_protein	1	1	1	1
PF00348.17	Polyprenyl_synthetase	2	2	3	0.561688		PF03625.14	Domain_of_unknown_function_DUF302	1	5	0	0.636282		PF01832.20	Mannosyl-glycoprotein_endo-beta-N-acetylglucosaminidase	1	1	1	0.502946		PF02152.18	Dihydroneopterin_aldolase	1	1	1	0.497806		PF00679.24	Elongation_factor_G_C-terminus	2	5	3	0.662489		PF12320.8	Type_5_capsule_protein_repressor_C-terminal_domain	1	0	0	0	0	0.34571		PF02548.15	Ketopantoate_hydroxymethyltransferase	1	1	1	1
PF00425.18	chorismate_binding_enzyme	2	3	2	0.561688		PF03781.16	Sulfatase-modifying_factor_enzyme_1	1	5	0	0.636282		PF01871.17	AMMECR1	1	2	0	0.502946		PF02153.17	Prephenate_dehydrogenase	1	1	1	0.497806		PF01381.22	Helix-turn-helix	2	5	3	0.662489		PF12345.8	Protein_of_unknown_function_(DUF3641)	1	0	0	0	0	0.34571		PF02559.16	CarD-like/TRCF_domain	1	1	1	1
PF00579.25	tRNA_synthetases_class_I_(W_and_Y)	2	2	3	0.561688		PF07714.17	Protein_tyrosine_kinase	1	4	1	0.636282		PF01872.17	RibD_C-terminal_domain	1	1	1	0.502946		PF02163.22	Peptidase_family_M50	1	1	1	0.497806		PF01464.20	Transglycosylase_SLT_domain	2	7	1	0.662489		PF12349.8	Sterol-sensing_domain_of_SREBP_cleavage-activation	1	0	0	0	0	0.34571		PF02569.15	Pantoate-beta-alanine_ligase	1	1	1	1
PF00682.19	HMGL-like	2	3	2	0.561688		PF07804.12	HipA-like_C-terminal_domain	1	2	3	0.636282		PF01960.18	ArgJ_family	1	1	1	0.502946		PF02190.16	ATP-dependent_protease_La_(LON)_substrate-binding_domain	1	1	1	0.497806		PF01850.21	PIN_domain	2	7	1	0.662489		PF12483.8	E3_Ubiquitin_ligase	1	0	0	0	0	0.34571		PF02574.16	Homocysteine_S-methyltransferase	1	1	1	1
PF00977.21	Histidine_biosynthesis_protein	2	3	2	0.561688		PF08659.10	KR_domain	1	3	2	0.636282		PF01964.18	Radical_SAM_ThiC_family	1	1	1	0.502946		PF02223.17	Thymidylate_kinase	1	1	1	0.497806		PF03144.25	Elongation_factor_Tu_domain_2	2	5	3	0.662489		PF12625.7	Arabinose-binding_domain_of_AraC_transcription_regulator,_N-term	1	0	0	0	0	0.34571		PF02575.16	YbaB/EbfC_DNA-binding_family	1	1	1	1
PF01118.24	Semialdehyde_dehydrogenase,_NAD_binding_domain	2	3	2	0.561688		PF11845.8	Protein_of_unknown_function_(DUF3365)	1	4	1	0.636282		PF01965.24	DJ-1/PfpI_family	1	1	1	0.502946		PF02261.16	Aspartate_decarboxylase	1	1	1	0.497806		PF04545.16	Sigma-70,_region_4	2	6	2	0.662489		PF12633.7	Adenylate_cyclase_NT_domain	1	0	0	0	0	0.34571		PF02576.17	RimP_N-terminal_domain	1	1	1	1
PF01451.21	Low_molecular_weight_phosphotyrosine_protein_phosphatase	2	2	3	0.561688		PF13616.6	PPIC-type_PPIASE_domain	1	3	2	0.636282		PF01967.21	MoaC_family	1	1	1	0.502946		PF02367.17	Threonylcarbamoyl_adenosine_biosynthesis_protein_TsaE	1	1	1	0.497806		PF13692.6	Glycosyl_transferases_group_1	2	6	2	0.662489		PF12698.7	ABC-2_family_transporter_protein	1	0	0	0	0	0.34571		PF02590.17	Predicted_SPOUT_methyltransferase	1	1	1	1
PF01867.16	CRISPR_associated_protein_Cas1	2	1	4	0.561688		PF13657.6	HipA_N-terminal_domain	1	2	3	0.636282		PF01975.17	Survival_protein_SurE	1	1	1	0.502946		PF02386.16	Cation_transport_protein	1	1	1	0.497806		PF14691.6	Dihydroprymidine_dehydrogenase_domain_II,_4Fe-4S_cluster	2	5	3	0.662489		PF12728.7	Helix-turn-helix_domain	1	0	0	0	0	0.34571		PF02601.15	Exonuclease_VII,_large_subunit	1	1	1	1
PF01979.20	Amidohydrolase_family	2	4	1	0.561688		PF13899.6	Thioredoxin-like	1	4	1	0.636282		PF02033.18	Ribosome-binding_factor_A	1	1	1	0.502946		PF02390.17	Putative_methyltransferase	1	1	1	0.497806		PF00106.25	short_chain_dehydrogenase	4	8	6	0.697051		PF12769.7	4TM_region_of_pyridine_nucleotide_transhydrogenase,_mitoch	1	0	0	0	0	0.34571		PF02602.15	Uroporphyrinogen-III_synthase_HemD	1	1	1	1
PF02142.22	MGS-like_domain	2	2	3	0.561688		PF14522.6	Cytochrome_c7_and_related_cytochrome_c	1	4	1	0.636282		PF02092.17	Glycyl-tRNA_synthetase_beta_subunit	1	1	1	0.502946		PF02391.17	MoaE_protein	1	1	1	0.497806		PF00873.19	AcrB/AcrD/AcrF_family	4	11	3	0.697051		PF12770.7	CHAT_domain	1	0	0	0	0	0.34571		PF02606.14	Tetraacyldisaccharide-1-P_4_-kinase	1	1	1	1
PF02355.16	Protein_export_membrane_protein	2	2	3	0.561688		PF18766.1	SWI2/SNF2_ATPase	1	2	3	0.636282		PF02096.20	60Kd_inner_membrane_protein	1	1	1	0.502946		PF02401.18	LytB_protein	1	1	1	0.497806		PF00266.19	Aminotransferase_class-V	2	4	3	0.724725		PF12794.7	Mechanosensitive_ion_channel_inner_membrane_domain_1	1	0	0	0	0	0.34571		PF02607.17	B12_binding_domain	1	1	1	1
PF02540.17	NAD_synthase	2	3	2	0.561688		PF12838.7	4Fe-4S_dicluster_domain	4	9	6	0.641173		PF02152.18	Dihydroneopterin_aldolase	1	1	1	0.502946		PF02403.22	Seryl-tRNA_synthetase_N-terminal_domain	1	1	1	0.497806		PF00383.23	Cytidine_and_deoxycytidylate_deaminase_zinc-binding_region	2	4	3	0.724725		PF12795.7	Mechanosensitive_ion_channel_porin_domain	1	0	0	0	0	0.34571		PF02618.16	YceG-like_family	1	2	1	1
PF02774.18	Semialdehyde_dehydrogenase,_dimerisation_domain	2	3	2	0.561688		PF00171.22	Aldehyde_dehydrogenase_family	2	3	5	0.654219		PF02190.16	ATP-dependent_protease_La_(LON)_substrate-binding_domain	1	1	1	0.502946		PF02410.15	Ribosomal_silencing_factor_during_starvation	1	1	1	0.497806		PF00551.19	Formyl_transferase	2	4	3	0.724725		PF12831.7	FAD_dependent_oxidoreductase	1	0	0	0	0	0.34571		PF02629.19	CoA_binding_domain	1	1	1	1
PF02878.16	Phosphoglucomutase/phosphomannomutase,_alpha/beta/alpha_domain_I	2	3	2	0.561688		PF00497.20	Bacterial_extracellular_solute-binding_proteins,_family_3	2	6	2	0.654219		PF02223.17	Thymidylate_kinase	1	1	1	0.502946		PF02412.18	Thrombospondin_type_3_repeat	1	2	0	0.497806		PF00561.20	alpha/beta_hydrolase_fold	2	5	2	0.724725		PF12843.7	Putative_quorum-sensing-regulated_virulence_factor	1	0	0	0	0	0.34571		PF02636.17	Putative_S-adenosyl-L-methionine-dependent_methyltransferase	1	1	1	1
PF02879.16	Phosphoglucomutase/phosphomannomutase,_alpha/beta/alpha_domain_II	2	3	2	0.561688		PF00593.24	TonB_dependent_receptor	2	7	1	0.654219		PF02261.16	Aspartate_decarboxylase	1	1	1	0.502946		PF02416.16	mttA/Hcf106_family	1	1	1	0.497806		PF00575.23	S1_RNA_binding_domain	2	5	2	0.724725		PF12860.7	PAS_fold	1	0	0	0	0	0.34571		PF02646.16	RmuC_family	1	1	1	1
PF02880.16	Phosphoglucomutase/phosphomannomutase,_alpha/beta/alpha_domain_III	2	3	2	0.561688		PF01077.22	Nitrite_and_sulphite_reductase_4Fe-4S_domain	2	5	3	0.654219		PF02353.20	Mycolic_acid_cyclopropane_synthetase	1	1	1	0.502946		PF02436.18	Conserved_carboxylase_domain	1	1	1	0.497806		PF00924.18	Mechanosensitive_ion_channel	2	6	1	0.724725		PF12945.7	Flagellar_protein_YcgR	1	0	0	0	0	0.34571		PF02660.15	Glycerol-3-phosphate_acyltransferase	1	1	1	1
PF03625.14	Domain_of_unknown_function_DUF302	2	5	0	0.561688		PF01464.20	Transglycosylase_SLT_domain	2	7	1	0.654219		PF02357.19	Transcription_termination_factor_nusG	1	1	1	0.502946		PF02445.16	Quinolinate_synthetase_A_protein	1	1	1	0.497806		PF01063.19	Amino-transferase_class_IV	2	3	4	0.724725		PF13084.6	Domain_of_unknown_function_(DUF3943)	1	0	0	0	0	0.34571		PF02666.15	Phosphatidylserine_decarboxylase	1	1	1	1
PF03781.16	Sulfatase-modifying_factor_enzyme_1	2	5	0	0.561688		PF02719.15	Polysaccharide_biosynthesis_protein	2	5	3	0.654219		PF02367.17	Threonylcarbamoyl_adenosine_biosynthesis_protein_TsaE	1	1	1	0.502946		PF02464.17	Competence-damaged_protein	1	1	1	0.497806		PF01066.21	CDP-alcohol_phosphatidyltransferase	2	4	3	0.724725		PF13195.6	Protein_of_unknown_function_(DUF4011)	1	0	0	0	0	0.34571		PF02674.16	Colicin_V_production_protein	1	1	1	1
PF07714.17	Protein_tyrosine_kinase	2	4	1	0.561688		PF04545.16	Sigma-70,_region_4	2	6	2	0.654219		PF02386.16	Cation_transport_protein	1	1	1	0.502946		PF02482.19	Sigma_54_modulation_protein_/_S30EA_ribosomal_protein	1	1	1	0.497806		PF01467.26	Cytidylyltransferase-like	2	3	4	0.724725		PF13202.6	EF_hand	1	0	0	0	0	0.34571		PF02684.15	Lipid-A-disaccharide_synthetase	1	1	1	1
PF07804.12	HipA-like_C-terminal_domain	2	2	3	0.561688		PF12161.8	HsdM_N-terminal_domain	2	5	3	0.654219		PF02390.17	Putative_methyltransferase	1	1	1	0.502946		PF02504.15	Fatty_acid_synthesis_protein	1	1	1	0.497806		PF01842.25	ACT_domain	2	4	3	0.724725		PF13246.6	Cation_transport_ATPase_(P-type)	1	0	0	0	0	0.34571		PF02686.15	Glu-tRNAGln_amidotransferase_C_subunit	1	1	1	1
PF09335.11	SNARE_associated_Golgi_protein	2	5	0	0.561688		PF13487.6	HD_domain	2	8	0	0.654219		PF02391.17	MoaE_protein	1	1	1	0.502946		PF02527.15	rRNA_small_subunit_methyltransferase_G	1	1	1	0.497806		PF02875.21	Mur_ligase_family,_glutamate_ligase_domain	2	4	3	0.724725		PF13333.6	Integrase_core_domain	1	0	0	0	0	0.34571		PF02739.16	5_-3__exonuclease,_N-terminal_resolvase-like_domain	1	1	1	1
PF10609.9	NUBPL_iron-transfer_P-loop_NTPase	2	3	2	0.561688		PF14691.6	Dihydroprymidine_dehydrogenase_domain_II,_4Fe-4S_cluster	2	5	3	0.654219		PF02403.22	Seryl-tRNA_synthetase_N-terminal_domain	1	1	1	0.502946		PF02537.15	CrcB-like_protein,_Camphor_Resistance_(CrcB)	1	1	1	0.497806		PF03150.14	Di-haem_cytochrome_c_peroxidase	2	5	2	0.724725		PF13358.6	DDE_superfamily_endonuclease	1	0	0	0	0	0.34571		PF02749.16	Quinolinate_phosphoribosyl_transferase,_N-terminal_domain	1	1	1	1
PF12710.7	haloacid_dehalogenase-like_hydrolase	2	1	4	0.561688		PF08245.12	Mur_ligase_middle_domain	3	5	6	0.671175		PF02410.15	Ribosomal_silencing_factor_during_starvation	1	1	1	0.502946		PF02541.16	Ppx/GppA_phosphatase_family	1	2	0	0.497806		PF03600.16	Citrate_transporter	2	4	3	0.724725		PF13360.6	PQQ-like_domain	1	0	0	0	0	0.34571		PF02772.16	S-adenosylmethionine_synthetase,_central_domain	1	1	1	1
PF13616.6	PPIC-type_PPIASE_domain	2	3	2	0.561688		PF00085.20	Thioredoxin	4	7	7	0.686582		PF02416.16	mttA/Hcf106_family	1	1	1	0.502946		PF02542.16	YgbB_family	1	1	1	0.497806		PF06723.13	MreB/Mbl_protein	2	4	3	0.724725		PF13366.6	PD-(D/E)XK_nuclease_superfamily	1	0	0	0	0	0.34571		PF02773.16	S-adenosylmethionine_synthetase,_C-terminal_domain	1	1	1	1
PF18766.1	SWI2/SNF2_ATPase	2	2	3	0.561688		PF04851.15	Type_III_restriction_enzyme,_res_subunit	6	8	12	0.713413		PF02433.15	Cytochrome_C_oxidase,_mono-heme_subunit/FixO	1	1	1	0.502946		PF02547.15	Queuosine_biosynthesis_protein	1	1	1	0.497806		PF13247.6	4Fe-4S_dicluster_domain	2	3	4	0.724725		PF13384.6	Homeodomain-like_domain	1	0	0	0	0	0.34571		PF02787.19	Carbamoyl-phosphate_synthetase_large_chain,_oligomerisation_domain	1	1	1	1
PF00032.17	Cytochrome_b(C-terminal)/b6/petD	1	1	1	0.582619		PF00266.19	Aminotransferase_class-V	2	4	3	0.71743		PF02436.18	Conserved_carboxylase_domain	1	1	1	0.502946		PF02548.15	Ketopantoate_hydroxymethyltransferase	1	1	1	0.497806		PF00270.29	DEAD/DEAH_box_helicase	6	11	9	0.725384		PF13405.6	EF-hand_domain	1	0	0	0	0	0.34571		PF02823.16	ATP_synthase,_Delta/Epsilon_chain,_beta-sandwich_domain	1	1	1	1
PF00033.19	Cytochrome_b/b6/petB	1	1	1	0.582619		PF00383.23	Cytidine_and_deoxycytidylate_deaminase_zinc-binding_region	2	4	3	0.71743		PF02445.16	Quinolinate_synthetase_A_protein	1	1	1	0.502946		PF02559.16	CarD-like/TRCF_domain	1	1	1	0.497806		PF00180.20	Isocitrate/isopropylmalate_dehydrogenase	1	1	3	0.726892		PF13413.6	Helix-turn-helix_domain	1	0	0	0	0	0.34571		PF02843.16	Phosphoribosylglycinamide_synthetase,_C_domain	1	1	1	1
PF00075.24	RNase_H	1	1	1	0.582619		PF00575.23	S1_RNA_binding_domain	2	5	2	0.71743		PF02464.17	Competence-damaged_protein	1	1	1	0.502946		PF02569.15	Pantoate-beta-alanine_ligase	1	1	1	0.497806		PF00185.24	Aspartate/ornithine_carbamoyltransferase,_Asp/Orn_binding_domain	1	2	2	0.726892		PF13429.6	Tetratricopeptide_repeat	1	0	0	0	0	0.34571		PF02867.15	Ribonucleotide_reductase,_barrel_domain	1	1	1	1
PF00089.26	Trypsin	1	1	1	0.582619		PF01063.19	Amino-transferase_class_IV	2	3	4	0.71743		PF02470.20	MlaD_protein	1	2	0	0.502946		PF02574.16	Homocysteine_S-methyltransferase	1	1	1	0.497806		PF00205.22	Thiamine_pyrophosphate_enzyme,_central_domain	1	2	2	0.726892		PF13464.6	Domain_of_unknown_function_(DUF4115)	1	0	0	0	0	0.34571		PF02882.19	Tetrahydrofolate_dehydrogenase/cyclohydrolase,_NAD(P)-binding_domain	1	1	1	1
PF00113.22	Enolase,_C-terminal_TIM_barrel_domain	1	1	1	0.582619		PF01066.21	CDP-alcohol_phosphatidyltransferase	2	4	3	0.71743		PF02504.15	Fatty_acid_synthesis_protein	1	1	1	0.502946		PF02575.16	YbaB/EbfC_DNA-binding_family	1	1	1	0.497806		PF00263.21	Bacterial_type_II_and_III_secretion_system_protein	1	3	1	0.726892		PF13474.6	SnoaL-like_domain	1	0	0	0	0	0.34571		PF02934.15	GatB/GatE_catalytic_domain	1	1	1	1
PF00116.20	Cytochrome_C_oxidase_subunit_II,_periplasmic_domain	1	1	1	0.582619		PF01073.19	3-beta_hydroxysteroid_dehydrogenase/isomerase_family	2	5	2	0.71743		PF02527.15	rRNA_small_subunit_methyltransferase_G	1	1	1	0.502946		PF02576.17	RimP_N-terminal_domain	1	1	1	0.497806		PF00308.18	Bacterial_dnaA_protein	1	2	2	0.726892		PF13492.6	GAF_domain	1	0	0	0	0	0.34571		PF02938.14	GAD_domain	1	1	1	1
PF00118.24	TCP-1/cpn60_chaperonin_family	1	1	1	0.582619		PF01842.25	ACT_domain	2	4	3	0.71743		PF02537.15	CrcB-like_protein,_Camphor_Resistance_(CrcB)	1	1	1	0.502946		PF02590.17	Predicted_SPOUT_methyltransferase	1	1	1	0.497806		PF00329.19	Respiratory-chain_NADH_dehydrogenase,_30_Kd_subunit	1	2	2	0.726892		PF13499.6	EF-hand_domain_pair	1	0	0	0	0	0.34571		PF02965.17	Vitamin_B12_dependent_methionine_synthase,_activation_domain	1	1	1	1
PF00120.24	Glutamine_synthetase,_catalytic_domain	1	1	1	0.582619		PF02779.24	Transketolase,_pyrimidine_binding_domain	2	3	4	0.71743		PF02541.16	Ppx/GppA_phosphatase_family	1	2	0	0.502946		PF02599.16	Global_regulator_protein_family	1	2	0	0.497806		PF00350.23	Dynamin_family	1	3	1	0.726892		PF13503.6	Domain_of_unknown_function_(DUF4123)	1	0	0	0	0	0.34571		PF02978.19	Signal_peptide_binding_domain	1	1	1	1
PF00121.18	Triosephosphate_isomerase	1	1	1	0.582619		PF02875.21	Mur_ligase_family,_glutamate_ligase_domain	2	4	3	0.71743		PF02542.16	YgbB_family	1	1	1	0.502946		PF02601.15	Exonuclease_VII,_large_subunit	1	1	1	0.497806		PF00420.24	NADH-ubiquinone/plastoquinone_oxidoreductase_chain_4L	1	3	1	0.726892		PF13548.6	Domain_of_unknown_function_(DUF4126)	1	0	0	0	0	0.34571		PF03023.14	Lipid_II_flippase_MurJ	1	1	1	1
PF00137.21	ATP_synthase_subunit_C	1	2	0	0.582619		PF13247.6	4Fe-4S_dicluster_domain	2	3	4	0.71743		PF02547.15	Queuosine_biosynthesis_protein	1	1	1	0.502946		PF02602.15	Uroporphyrinogen-III_synthase_HemD	1	1	1	0.497806		PF00521.20	DNA_gyrase/topoisomerase_IV,_subunit_A	1	2	2	0.726892		PF13565.6	Homeodomain-like_domain	1	0	0	0	0	0.34571		PF03033.20	Glycosyltransferase_family_28_N-terminal_domain	1	1	1	1
PF00140.20	Sigma-70_factor,_region_1.2	1	2	0	0.582619		PF00271.31	Helicase_conserved_C-terminal_domain	9	18	12	0.717918		PF02548.15	Ketopantoate_hydroxymethyltransferase	1	1	1	0.502946		PF02606.14	Tetraacyldisaccharide-1-P_4_-kinase	1	1	1	0.497806		PF00543.22	Nitrogen_regulatory_protein_P-II	1	2	2	0.726892		PF13570.6	PQQ-like_domain	1	0	0	0	0	0.34571		PF03099.19	Biotin/lipoate_A/B_protein_ligase_family	1	0	1	1
PF00154.21	recA_bacterial_DNA_recombination_protein	1	1	1	0.582619		PF00180.20	Isocitrate/isopropylmalate_dehydrogenase	1	1	3	0.721278		PF02559.16	CarD-like/TRCF_domain	1	1	1	0.502946		PF02607.17	B12_binding_domain	1	1	1	0.497806		PF00550.25	Phosphopantetheine_attachment_site	1	3	1	0.726892		PF13574.6	Metallo-peptidase_family_M12B_Reprolysin-like	1	0	0	0	0	0.34571		PF03118.15	Bacterial_RNA_polymerase,_alpha_chain_C_terminal_domain	1	1	1	1
PF00162.19	Phosphoglycerate_kinase	1	1	1	0.582619		PF00205.22	Thiamine_pyrophosphate_enzyme,_central_domain	1	2	2	0.721278		PF02569.15	Pantoate-beta-alanine_ligase	1	1	1	0.502946		PF02609.16	Exonuclease_VII_small_subunit	1	1	1	0.497806		PF00574.23	Clp_protease	1	3	1	0.726892		PF13576.6	Pentapeptide_repeats_(9_copies)	1	0	0	0	0	0.34571		PF03193.16	RsgA_GTPase	1	1	1	1
PF00163.19	Ribosomal_protein_S4/S9_N-terminal_domain	1	1	1	0.582619		PF00329.19	Respiratory-chain_NADH_dehydrogenase,_30_Kd_subunit	1	2	2	0.721278		PF02574.16	Homocysteine_S-methyltransferase	1	1	1	0.502946		PF02617.17	ATP-dependent_Clp_protease_adaptor_protein_ClpS	1	1	1	0.497806		PF00675.20	Insulinase_(Peptidase_family_M16)	1	2	2	0.726892		PF13602.6	Zinc-binding_dehydrogenase	1	0	0	0	0	0.34571		PF03255.14	Acetyl_co-enzyme_A_carboxylase_carboxyltransferase_alpha_subunit	1	1	1	1
PF00164.25	Ribosomal_protein_S12/S23	1	1	1	0.582619		PF00350.23	Dynamin_family	1	3	1	0.721278		PF02575.16	YbaB/EbfC_DNA-binding_family	1	1	1	0.502946		PF02629.19	CoA_binding_domain	1	1	1	0.497806		PF00733.21	Asparagine_synthase	1	3	1	0.726892		PF13609.6	Gram-negative_porin	1	0	0	0	0	0.34571		PF03328.14	HpcH/HpaI_aldolase/citrate_lyase_family	1	1	1	1
PF00166.21	Chaperonin_10_Kd_subunit	1	1	1	0.582619		PF00420.24	NADH-ubiquinone/plastoquinone_oxidoreductase_chain_4L	1	3	1	0.721278		PF02576.17	RimP_N-terminal_domain	1	1	1	0.502946		PF02636.17	Putative_S-adenosyl-L-methionine-dependent_methyltransferase	1	1	1	0.497806		PF00773.19	RNB_domain	1	2	2	0.726892		PF13632.6	Glycosyl_transferase_family_group_2	1	0	0	0	0	0.34571		PF03447.16	Homoserine_dehydrogenase,_NAD_binding_domain	1	1	1	1
PF00177.21	Ribosomal_protein_S7p/S5e	1	1	1	0.582619		PF00456.21	Transketolase,_thiamine_diphosphate_binding_domain	1	2	2	0.721278		PF02578.15	Multi-copper_polyphenol_oxidoreductase_laccase	1	1	1	0.502946		PF02646.16	RmuC_family	1	1	1	0.497806		PF00793.20	DAHP_synthetase_I_family	1	2	2	0.726892		PF13638.6	PIN_domain	1	0	0	0	0	0.34571		PF03461.15	TRCF_domain	1	1	1	1
PF00181.23	Ribosomal_Proteins_L2,_RNA_binding_domain	1	1	1	0.582619		PF00521.20	DNA_gyrase/topoisomerase_IV,_subunit_A	1	2	2	0.721278		PF02590.17	Predicted_SPOUT_methyltransferase	1	1	1	0.502946		PF02660.15	Glycerol-3-phosphate_acyltransferase	1	1	1	0.497806		PF00814.25	Glycoprotease_family	1	2	2	0.726892		PF13654.6	AAA_domain	1	0	0	0	0	0.34571		PF03485.16	Arginyl_tRNA_synthetase_N_terminal_domain	1	1	1	1
PF00189.20	Ribosomal_protein_S3,_C-terminal_domain	1	1	1	0.582619		PF00543.22	Nitrogen_regulatory_protein_P-II	1	2	2	0.721278		PF02599.16	Global_regulator_protein_family	1	2	0	0.502946		PF02666.15	Phosphatidylserine_decarboxylase	1	1	1	0.497806		PF00916.20	Sulfate_permease_family	1	2	2	0.726892		PF13655.6	N-terminal_domain_of_reverse_transcriptase	1	0	0	0	0	0.34571		PF03588.14	Leucyl/phenylalanyl-tRNA_protein_transferase	1	2	0	1
PF00203.21	Ribosomal_protein_S19	1	1	1	0.582619		PF00550.25	Phosphopantetheine_attachment_site	1	3	1	0.721278		PF02601.15	Exonuclease_VII,_large_subunit	1	1	1	0.502946		PF02670.16	1-deoxy-D-xylulose_5-phosphate_reductoisomerase	1	1	1	0.497806		PF01026.21	TatD_related_DNase	1	2	2	0.726892		PF13660.6	Domain_of_unknown_function_(DUF4147)	1	0	0	0	0	0.34571		PF03652.15	Holliday_junction_resolvase	1	1	1	1
PF00213.18	ATP_synthase_delta_(OSCP)_subunit	1	1	1	0.582619		PF00574.23	Clp_protease	1	3	1	0.721278		PF02602.15	Uroporphyrinogen-III_synthase_HemD	1	1	1	0.502946		PF02674.16	Colicin_V_production_protein	1	1	1	0.497806		PF01029.18	NusB_family	1	2	2	0.726892		PF13693.6	Winged_helix-turn-helix_DNA-binding	1	0	0	0	0	0.34571		PF03840.14	Preprotein_translocase_SecG_subunit	1	1	1	1
PF00218.21	Indole-3-glycerol_phosphate_synthase	1	1	1	0.582619		PF00675.20	Insulinase_(Peptidase_family_M16)	1	2	2	0.721278		PF02606.14	Tetraacyldisaccharide-1-P_4_-kinase	1	1	1	0.502946		PF02683.15	Cytochrome_C_biogenesis_protein_transmembrane_region	1	1	1	0.497806		PF01040.18	UbiA_prenyltransferase_family	1	2	2	0.726892		PF13715.6	CarboxypepD_reg-like_domain	1	0	0	0	0	0.34571		PF03883.14	Peroxide_stress_protein_YaaA	1	1	1	1
PF00231.19	ATP_synthase	1	1	1	0.582619		PF00717.23	Peptidase_S24-like	1	3	1	0.721278		PF02607.17	B12_binding_domain	1	1	1	0.502946		PF02684.15	Lipid-A-disaccharide_synthetase	1	1	1	0.497806		PF01135.19	Protein-L-isoaspartate(D-aspartate)_O-methyltransferase_(PCMT)	1	3	1	0.726892		PF13718.6	GNAT_acetyltransferase_2	1	0	0	0	0	0.34571		PF03892.14	Nitrate_reductase_cytochrome_c-type_subunit_(NapB)	1	1	1	1
PF00237.19	Ribosomal_protein_L22p/L17e	1	1	1	0.582619		PF00733.21	Asparagine_synthase	1	3	1	0.721278		PF02629.19	CoA_binding_domain	1	1	1	0.502946		PF02686.15	Glu-tRNAGln_amidotransferase_C_subunit	1	1	1	0.497806		PF01225.25	Mur_ligase_family,_catalytic_domain	1	3	1	0.726892		PF13727.6	CoA-binding_domain	1	0	0	0	0	0.34571		PF03900.15	Porphobilinogen_deaminase,_C-terminal_domain	1	1	1	1
PF00238.19	Ribosomal_protein_L14p/L23e	1	1	1	0.582619		PF00773.19	RNB_domain	1	2	2	0.721278		PF02636.17	Putative_S-adenosyl-L-methionine-dependent_methyltransferase	1	1	1	0.502946		PF02739.16	5_-3__exonuclease,_N-terminal_resolvase-like_domain	1	1	1	0.497806		PF01266.24	FAD_dependent_oxidoreductase	1	2	2	0.726892		PF13744.6	Helix-turn-helix_domain	1	0	0	0	0	0.34571		PF03916.14	Polysulphide_reductase,_NrfD	1	1	1	1
PF00252.18	Ribosomal_protein_L16p/L10e	1	1	1	0.582619		PF00793.20	DAHP_synthetase_I_family	1	2	2	0.721278		PF02646.16	RmuC_family	1	1	1	0.502946		PF02749.16	Quinolinate_phosphoribosyl_transferase,_N-terminal_domain	1	1	1	0.497806		PF01288.20	7,8-dihydro-6-hydroxymethylpterin-pyrophosphokinase_(HPPK)	1	2	2	0.726892		PF13806.6	Rieske-like_[2Fe-2S]_domain	1	0	0	0	0	0.34571		PF03927.13	NapD_protein	1	1	1	1
PF00253.21	Ribosomal_protein_S14p/S29e	1	1	1	0.582619		PF00916.20	Sulfate_permease_family	1	2	2	0.721278		PF02660.15	Glycerol-3-phosphate_acyltransferase	1	1	1	0.502946		PF02772.16	S-adenosylmethionine_synthetase,_central_domain	1	1	1	0.497806		PF01475.19	Ferric_uptake_regulator_family	1	2	2	0.726892		PF13852.6	Protein_of_unknown_function_(DUF4197)	1	0	0	0	0	0.34571		PF03949.15	Malic_enzyme,_NAD_binding_domain	1	1	1	1
PF00276.20	Ribosomal_protein_L23	1	1	1	0.582619		PF01026.21	TatD_related_DNase	1	2	2	0.721278		PF02666.15	Phosphatidylserine_decarboxylase	1	1	1	0.502946		PF02773.16	S-adenosylmethionine_synthetase,_C-terminal_domain	1	1	1	0.497806		PF01476.20	LysM_domain	1	3	1	0.726892		PF13861.6	FlgD_Tudor-like_domain	1	0	0	0	0	0.34571		PF03950.18	tRNA_synthetases_class_I_(E_and_Q),_anti-codon_binding_domain	1	1	1	1
PF00281.19	Ribosomal_protein_L5	1	1	1	0.582619		PF01029.18	NusB_family	1	2	2	0.721278		PF02674.16	Colicin_V_production_protein	1	1	1	0.502946		PF02787.19	Carbamoyl-phosphate_synthetase_large_chain,_oligomerisation_domain	1	1	1	0.497806		PF01478.18	Type_IV_leader_peptidase_family	1	1	3	0.726892		PF13883.6	Pyridoxamine_5_-phosphate_oxidase	1	0	0	0	0	0.34571		PF03951.19	Glutamine_synthetase,_beta-Grasp_domain	1	1	1	1
PF00290.20	Tryptophan_synthase_alpha_chain	1	1	1	0.582619		PF01040.18	UbiA_prenyltransferase_family	1	2	2	0.721278		PF02683.15	Cytochrome_C_biogenesis_protein_transmembrane_region	1	1	1	0.502946		PF02823.16	ATP_synthase,_Delta/Epsilon_chain,_beta-sandwich_domain	1	1	1	0.497806		PF01494.19	FAD_binding_domain	1	2	2	0.726892		PF13937.6	Domain_of_unknown_function_(DUF4212)	1	0	0	0	0	0.34571		PF03952.16	Enolase,_N-terminal_domain	1	1	1	1
PF00298.19	Ribosomal_protein_L11,_RNA_binding_domain	1	1	1	0.582619		PF01041.17	DegT/DnrJ/EryC1/StrS_aminotransferase_family	1	3	1	0.721278		PF02684.15	Lipid-A-disaccharide_synthetase	1	1	1	0.502946		PF02843.16	Phosphoribosylglycinamide_synthetase,_C_domain	1	1	1	0.497806		PF01595.20	Cyclin_M_transmembrane_N-terminal_domain	1	3	1	0.726892		PF14065.6	Protein_of_unknown_function_(DUF4255)	1	0	0	0	0	0.34571		PF03968.14	OstA-like_protein	1	1	1	1
PF00306.27	ATP_synthase_alpha/beta_chain,_C_terminal_domain	1	1	1	0.582619		PF01135.19	Protein-L-isoaspartate(D-aspartate)_O-methyltransferase_(PCMT)	1	3	1	0.721278		PF02686.15	Glu-tRNAGln_amidotransferase_C_subunit	1	1	1	0.502946		PF02867.15	Ribonucleotide_reductase,_barrel_domain	1	1	1	0.497806		PF01612.20	3_-5__exonuclease	1	2	2	0.726892		PF14086.6	Domain_of_unknown_function_(DUF4266)	1	0	0	0	0	0.34571		PF03977.13	Na+-transporting_oxaloacetate_decarboxylase_beta_subunit	1	1	1	1
PF00310.21	Glutamine_amidotransferases_class-II	1	1	1	0.582619		PF01225.25	Mur_ligase_family,_catalytic_domain	1	3	1	0.721278		PF02699.15	Preprotein_translocase_subunit	1	1	1	0.502946		PF02873.16	UDP-N-acetylenolpyruvoylglucosamine_reductase,_C-terminal_domain	1	1	1	0.497806		PF01863.17	Protein_of_unknown_function_DUF45	1	1	3	0.726892		PF14267.6	Domain_of_unknown_function_(DUF4357)	1	0	0	0	0	0.34571		PF04101.16	Glycosyltransferase_family_28_C-terminal_domain	1	1	1	1
PF00312.22	Ribosomal_protein_S15	1	1	1	0.582619		PF01266.24	FAD_dependent_oxidoreductase	1	2	2	0.721278		PF02739.16	5_-3__exonuclease,_N-terminal_resolvase-like_domain	1	1	1	0.502946		PF02882.19	Tetrahydrofolate_dehydrogenase/cyclohydrolase,_NAD(P)-binding_domain	1	1	1	0.497806		PF01925.19	Sulfite_exporter_TauE/SafE	1	2	2	0.726892		PF14316.6	Domain_of_unknown_function_(DUF4381)	1	0	0	0	0	0.34571		PF04127.15	DNA_/_pantothenate_metabolism_flavoprotein	1	1	1	1
PF00317.21	Ribonucleotide_reductase,_all-alpha_domain	1	1	1	0.582619		PF01272.19	Transcription_elongation_factor,_GreA/GreB,_C-term	1	2	2	0.721278		PF02749.16	Quinolinate_phosphoribosyl_transferase,_N-terminal_domain	1	1	1	0.502946		PF02895.14	Signal_transducing_histidine_kinase,_homodimeric_domain	1	2	0	0.497806		PF02729.21	Aspartate/ornithine_carbamoyltransferase,_carbamoyl-P_binding_domain	1	2	2	0.726892		PF14334.6	Domain_of_unknown_function_(DUF4390)	1	0	0	0	0	0.34571		PF04166.12	Pyridoxal_phosphate_biosynthetic_protein_PdxA	1	1	1	1
PF00333.20	Ribosomal_protein_S5,_N-terminal_domain	1	1	1	0.582619		PF01288.20	7,8-dihydro-6-hydroxymethylpterin-pyrophosphokinase_(HPPK)	1	2	2	0.721278		PF02772.16	S-adenosylmethionine_synthetase,_central_domain	1	1	1	0.502946		PF02912.18	Aminoacyl_tRNA_synthetase_class_II,_N-terminal_domain	1	1	1	0.497806		PF02776.18	Thiamine_pyrophosphate_enzyme,_N-terminal_TPP_binding_domain	1	2	2	0.726892		PF14335.6	Domain_of_unknown_function_(DUF4391)	1	0	0	0	0	0.34571		PF04186.13	FxsA_cytoplasmic_membrane_protein	1	1	1	1
PF00338.22	Ribosomal_protein_S10p/S20e	1	1	1	0.582619		PF01434.18	Peptidase_family_M41	1	3	1	0.721278		PF02773.16	S-adenosylmethionine_synthetase,_C-terminal_domain	1	1	1	0.502946		PF02934.15	GatB/GatE_catalytic_domain	1	1	1	0.497806		PF03054.16	tRNA_methyl_transferase	1	2	2	0.726892		PF14341.6	PilX_N-terminal	1	0	0	0	0	0.34571		PF04277.13	Oxaloacetate_decarboxylase,_gamma_chain	1	1	1	1
PF00342.19	Phosphoglucose_isomerase	1	1	1	0.582619		PF01476.20	LysM_domain	1	3	1	0.721278		PF02787.19	Carbamoyl-phosphate_synthetase_large_chain,_oligomerisation_domain	1	1	1	0.502946		PF02938.14	GAD_domain	1	1	1	0.497806		PF03477.16	ATP_cone_domain	1	2	2	0.726892		PF14347.6	Domain_of_unknown_function_(DUF4399)	1	0	0	0	0	0.34571		PF04326.14	Putative_DNA-binding_domain	1	0	1	0
PF00344.20	SecY_translocase	1	1	1	0.582619		PF01478.18	Type_IV_leader_peptidase_family	1	1	3	0.721278		PF02823.16	ATP_synthase,_Delta/Epsilon_chain,_beta-sandwich_domain	1	1	1	0.502946		PF02965.17	Vitamin_B12_dependent_methionine_synthase,_activation_domain	1	1	1	0.497806		PF03702.14	Anhydro-N-acetylmuramic_acid_kinase	1	1	3	0.726892		PF14348.6	Domain_of_unknown_function_(DUF4400)	1	0	0	0	0	0.34571		PF04359.14	Protein_of_unknown_function_(DUF493)	1	1	1	1
PF00347.23	Ribosomal_protein_L6	1	1	1	0.582619		PF01588.20	Putative_tRNA_binding_domain	1	2	2	0.721278		PF02843.16	Phosphoribosylglycinamide_synthetase,_C_domain	1	1	1	0.502946		PF02978.19	Signal_peptide_binding_domain	1	1	1	0.497806		PF03734.14	L,D-transpeptidase_catalytic_domain	1	3	1	0.726892		PF14371.6	Domain_of_unknown_function_(DUF4412)	1	0	0	0	0	0.34571		PF04413.16	3-Deoxy-D-manno-octulosonic-acid_transferase_(kdotransferase)	1	1	1	1
PF00366.20	Ribosomal_protein_S17	1	1	1	0.582619		PF01595.20	Cyclin_M_transmembrane_N-terminal_domain	1	3	1	0.721278		PF02867.15	Ribonucleotide_reductase,_barrel_domain	1	1	1	0.502946		PF03023.14	Lipid_II_flippase_MurJ	1	1	1	0.497806		PF04607.17	Region_found_in_RelA_/_SpoT_proteins	1	3	1	0.726892		PF14436.6	Bacterial_EndoU_nuclease	1	0	0	0	0	0.34571		PF04452.14	RNA_methyltransferase	1	2	1	1
PF00380.19	Ribosomal_protein_S9/S16	1	1	1	0.582619		PF01612.20	3_-5__exonuclease	1	2	2	0.721278		PF02872.18	5_-nucleotidase,_C-terminal_domain	1	1	1	0.502946		PF03033.20	Glycosyltransferase_family_28_N-terminal_domain	1	1	1	0.497806		PF04715.13	Anthranilate_synthase_component_I,_N_terminal_region	1	2	2	0.726892		PF14451.6	Mut7-C_ubiquitin	1	0	0	0	0	0.34571		PF04613.14	UDP-3-O-[3-hydroxymyristoyl]_glucosamine_N-acyltransferase,_LpxD	1	1	1	1
PF00390.19	Malic_enzyme,_N-terminal_domain	1	1	1	0.582619		PF01863.17	Protein_of_unknown_function_DUF45	1	1	3	0.721278		PF02882.19	Tetrahydrofolate_dehydrogenase/cyclohydrolase,_NAD(P)-binding_domain	1	1	1	0.502946		PF03060.15	Nitronate_monooxygenase	1	1	1	0.497806		PF05191.14	Adenylate_kinase,_active_site_lid	1	3	1	0.726892		PF14467.6	Domain_of_unknown_function_(DUF4426)	1	0	0	0	0	0.34571		PF04760.15	Translation_initiation_factor_IF-2,_N-terminal_region	1	1	1	1
PF00398.20	Ribosomal_RNA_adenine_dimethylase	1	1	1	0.582619		PF02776.18	Thiamine_pyrophosphate_enzyme,_N-terminal_TPP_binding_domain	1	2	2	0.721278		PF02895.14	Signal_transducing_histidine_kinase,_homodimeric_domain	1	2	0	0.502946		PF03118.15	Bacterial_RNA_polymerase,_alpha_chain_C_terminal_domain	1	1	1	0.497806		PF05193.21	Peptidase_M16_inactive_domain	1	2	2	0.726892		PF14493.6	Helix-turn-helix_domain	1	0	0	0	0	0.34571		PF04898.14	Glutamate_synthase_central_domain	1	1	1	1
PF00410.19	Ribosomal_protein_S8	1	1	1	0.582619		PF03054.16	tRNA_methyl_transferase	1	2	2	0.721278		PF02934.15	GatB/GatE_catalytic_domain	1	1	1	0.502946		PF03120.16	NAD-dependent_DNA_ligase_OB-fold_domain	1	1	1	0.497806		PF06325.13	Ribosomal_protein_L11_methyltransferase_(PrmA)	1	2	2	0.726892		PF14690.6	zinc-finger_of_transposase_IS204/IS1001/IS1096/IS1165	1	0	0	0	0	0.34571		PF05173.14	Dihydrodipicolinate_reductase,_C-terminus	1	1	1	1
PF00411.19	Ribosomal_protein_S11	1	1	1	0.582619		PF03602.15	Conserved_hypothetical_protein_95	1	3	1	0.721278		PF02938.14	GAD_domain	1	1	1	0.502946		PF03147.14	Ferredoxin-fold_anticodon_binding_domain	1	1	1	0.497806		PF06750.13	Bacterial_Peptidase_A24_N-terminal_domain	1	1	3	0.726892		PF14718.6	Soluble_lytic_murein_transglycosylase_L_domain	1	0	0	0	0	0.34571		PF05198.16	Translation_initiation_factor_IF-3,_N-terminal_domain	1	1	1	1
PF00416.22	Ribosomal_protein_S13/S18	1	1	1	0.582619		PF03764.18	Elongation_factor_G,_domain_IV	1	3	1	0.721278		PF02965.17	Vitamin_B12_dependent_methionine_synthase,_activation_domain	1	1	1	0.502946		PF03193.16	RsgA_GTPase	1	1	1	0.497806		PF06808.12	Tripartite_ATP-independent_periplasmic_transporter,_DctM_component	1	3	1	0.726892		PF14720.6	NiFe/NiFeSe_hydrogenase_small_subunit_C-terminal	1	0	0	0	0	0.34571		PF05201.15	Glutamyl-tRNAGlu_reductase,_N-terminal_domain	1	1	1	1
PF00438.20	S-adenosylmethionine_synthetase,_N-terminal_domain	1	1	1	0.582619		PF03880.15	DbpA_RNA_binding_domain	1	2	2	0.721278		PF02978.19	Signal_peptide_binding_domain	1	1	1	0.502946		PF03255.14	Acetyl_co-enzyme_A_carboxylase_carboxyltransferase_alpha_subunit	1	1	1	0.497806		PF07977.13	FabA-like_domain	1	2	2	0.726892		PF14803.6	Nudix_N-terminal	1	0	0	0	0	0.34571		PF05362.13	Lon_protease_(S16)_C-terminal_proteolytic_domain	1	1	1	1
PF00444.18	Ribosomal_protein_L36	1	1	1	0.582619		PF03976.14	Polyphosphate_kinase_2_(PPK2)	1	3	1	0.721278		PF03023.14	Lipid_II_flippase_MurJ	1	1	1	0.502946		PF03328.14	HpcH/HpaI_aldolase/citrate_lyase_family	1	1	1	0.497806		PF10589.9	NADH-ubiquinone_oxidoreductase-F_iron-sulfur_binding_region	1	3	1	0.726892		PF14814.6	Bifunctional_transglycosylase_second_domain	1	0	0	0	0	0.34571		PF05491.13	RuvB_C-terminal_winged_helix_domain	1	1	1	1
PF00453.18	Ribosomal_protein_L20	1	1	1	0.582619		PF04326.14	Putative_DNA-binding_domain	1	1	3	0.721278		PF03033.20	Glycosyltransferase_family_28_N-terminal_domain	1	1	1	0.502946		PF03447.16	Homoserine_dehydrogenase,_NAD_binding_domain	1	1	1	0.497806		PF12848.7	ABC_transporter	1	3	1	0.726892		PF14827.6	Double_sensory_domain_of_two-component_sensor_kinase	1	0	0	0	0	0.34571		PF05697.13	Bacterial_trigger_factor_protein_(TF)	1	1	1	1
PF00464.19	Serine_hydroxymethyltransferase	1	1	1	0.582619		PF04607.17	Region_found_in_RelA_/_SpoT_proteins	1	3	1	0.721278		PF03060.15	Nitronate_monooxygenase	1	1	1	0.502946		PF03461.15	TRCF_domain	1	1	1	0.497806		PF13187.6	4Fe-4S_dicluster_domain	1	2	2	0.726892		PF14833.6	NAD-binding_of_NADP-dependent_3-hydroxyisobutyrate_dehydrogenase	1	0	0	0	0	0.34571		PF05698.14	Bacterial_trigger_factor_protein_(TF)_C-terminus	1	1	1	1
PF00466.20	Ribosomal_protein_L10	1	1	1	0.582619		PF04715.13	Anthranilate_synthase_component_I,_N_terminal_region	1	2	2	0.721278		PF03118.15	Bacterial_RNA_polymerase,_alpha_chain_C_terminal_domain	1	1	1	0.502946		PF03484.15	tRNA_synthetase_B5_domain	1	1	1	0.497806		PF13193.6	AMP-binding_enzyme_C-terminal_domain	1	3	1	0.726892		PF14850.6	DNA-binding_domain_of_Proline_dehydrogenase	1	0	0	0	0	0.34571		PF05746.15	DALR_anticodon_binding_domain	1	1	1	1
PF00468.17	Ribosomal_protein_L34	1	1	1	0.582619		PF05191.14	Adenylate_kinase,_active_site_lid	1	3	1	0.721278		PF03193.16	RsgA_GTPase	1	1	1	0.502946		PF03485.16	Arginyl_tRNA_synthetase_N_terminal_domain	1	1	1	0.497806		PF13328.6	HD_domain	1	3	1	0.726892		PF14863.6	Alkyl_sulfatase_dimerisation	1	0	0	0	0	0.34571		PF05958.11	tRNA_(Uracil-5-)-methyltransferase	1	1	1	1
PF00471.20	Ribosomal_protein_L33	1	1	1	0.582619		PF06325.13	Ribosomal_protein_L11_methyltransferase_(PrmA)	1	2	2	0.721278		PF03255.14	Acetyl_co-enzyme_A_carboxylase_carboxyltransferase_alpha_subunit	1	1	1	0.502946		PF03544.14	Gram-negative_bacterial_TonB_protein_C-terminal	1	2	0	0.497806		PF13406.6	Transglycosylase_SLT_domain	1	1	3	0.726892		PF14864.6	Alkyl_sulfatase_C-terminal	1	0	0	0	0	0.34571		PF06071.13	Protein_of_unknown_function_(DUF933)	1	1	1	1
PF00475.18	Imidazoleglycerol-phosphate_dehydratase	1	1	1	0.582619		PF06750.13	Bacterial_Peptidase_A24_N-terminal_domain	1	1	3	0.721278		PF03309.14	Type_III_pantothenate_kinase	1	1	1	0.502946		PF03588.14	Leucyl/phenylalanyl-tRNA_protein_transferase	1	1	1	0.497806		PF13411.6	MerR_HTH_family_regulatory_protein	1	4	0	0.726892		PF14870.6	Photosynthesis_system_II_assembly_factor_YCF48	1	0	0	0	0	0.34571		PF06144.13	DNA_polymerase_III,_delta_subunit	1	1	1	1
PF00476.20	DNA_polymerase_family_A	1	1	1	0.582619		PF06808.12	Tripartite_ATP-independent_periplasmic_transporter,_DctM_component	1	3	1	0.721278		PF03328.14	HpcH/HpaI_aldolase/citrate_lyase_family	1	1	1	0.502946		PF03652.15	Holliday_junction_resolvase	1	1	1	0.497806		PF13589.6	Histidine_kinase-,_DNA_gyrase_B-,_and_HSP90-like_ATPase	1	2	2	0.726892		PF14905.6	Outer_membrane_protein_beta-barrel_family	1	0	0	0	0	0.34571		PF06415.13	BPG-independent_PGAM_N-terminus_(iPGM_N)	1	1	1	1
PF00478.25	IMP_dehydrogenase_/_GMP_reductase_domain	1	1	1	0.582619		PF10589.9	NADH-ubiquinone_oxidoreductase-F_iron-sulfur_binding_region	1	3	1	0.721278		PF03349.16	Outer_membrane_protein_transport_protein_(OMPP1/FadL/TodX)	1	2	0	0.502946		PF03720.15	UDP-glucose/GDP-mannose_dehydrogenase_family,_UDP_binding_domain	1	2	0	0.497806		PF13624.6	SurA_N-terminal_domain	1	2	2	0.726892		PF15632.6	ATP-grasp_in_the_biosynthetic_pathway_with_Ter_operon	1	0	0	0	0	0.34571		PF06421.12	GTP-binding_protein_LepA_C-terminus	1	1	1	1
PF00490.21	Delta-aminolevulinic_acid_dehydratase	1	1	1	0.582619		PF12848.7	ABC_transporter	1	3	1	0.721278		PF03447.16	Homoserine_dehydrogenase,_NAD_binding_domain	1	1	1	0.502946		PF03748.14	Flagellar_basal_body-associated_protein_FliL	1	2	0	0.497806		PF13662.6	Toprim_domain	1	2	2	0.726892		PF15780.5	Abnormal_spindle-like_microcephaly-assoc_d,_ASPM-SPD-2-Hydin	1	0	0	0	0	0.34571		PF06434.13	Aconitate_hydratase_2_N-terminus	1	1	1	1
PF00496.22	Bacterial_extracellular_solute-binding_proteins,_family_5_Middle	1	2	0	0.582619		PF13145.6	PPIC-type_PPIASE_domain	1	2	2	0.721278		PF03461.15	TRCF_domain	1	1	1	0.502946		PF03772.16	Competence_protein	1	1	1	0.497806		PF13672.6	Protein_phosphatase_2C	1	3	1	0.726892		PF15916.5	Domain_of_unknown_function_(DUF4743)	1	0	0	0	0	0.34571		PF06463.13	Molybdenum_Cofactor_Synthesis_C	1	1	1	1
PF00499.20	NADH-ubiquinone/plastoquinone_oxidoreductase_chain_6	1	1	1	0.582619		PF13193.6	AMP-binding_enzyme_C-terminal_domain	1	3	1	0.721278		PF03485.16	Arginyl_tRNA_synthetase_N_terminal_domain	1	1	1	0.502946		PF03840.14	Preprotein_translocase_SecG_subunit	1	1	1	0.497806		PF13673.7	Acetyltransferase_(GNAT)_domain	1	3	1	0.726892		PF15943.5	Putative_antitoxin_of_bacterial_toxin-antitoxin_system,_YdaS/YdaT	1	0	0	0	0	0.34571		PF07479.14	NAD-dependent_glycerol-3-phosphate_dehydrogenase_C-terminus	1	1	1	1
PF00507.19	NADH-ubiquinone/plastoquinone_oxidoreductase,_chain_3	1	1	1	0.582619		PF13328.6	HD_domain	1	3	1	0.721278		PF03544.14	Gram-negative_bacterial_TonB_protein_C-terminal	1	2	0	0.502946		PF03883.14	Peroxide_stress_protein_YaaA	1	1	1	0.497806		PF13675.6	Type_IV_pili_methyl-accepting_chemotaxis_transducer_N-term	1	4	0	0.726892		PF16036.5	Chalcone_isomerase-like	1	0	0	0	0	0.34571		PF07497.12	Rho_termination_factor,_RNA-binding_domain	1	1	1	1
PF00562.28	RNA_polymerase_Rpb2,_domain_6	1	1	1	0.582619		PF13439.6	Glycosyltransferase_Family_4	1	4	0	0.721278		PF03652.15	Holliday_junction_resolvase	1	1	1	0.502946		PF03892.14	Nitrate_reductase_cytochrome_c-type_subunit_(NapB)	1	1	1	0.497806		PF13905.6	Thioredoxin-like	1	3	1	0.726892		PF16078.5	2-oxoglutarate_dehydrogenase_N-terminus	1	0	0	0	0	0.34571		PF07498.12	Rho_termination_factor,_N-terminal_domain	1	1	1	1
PF00572.18	Ribosomal_protein_L13	1	1	1	0.582619		PF13500.6	AAA_domain	1	2	2	0.721278		PF03719.15	Ribosomal_protein_S5,_C-terminal_domain	1	1	1	0.502946		PF03900.15	Porphobilinogen_deaminase,_C-terminal_domain	1	1	1	0.497806		PF02463.19	RecF/RecN/SMC_N_terminal_domain	3	5	5	0.731587		PF16123.5	Hydroxyacylglutathione_hydrolase_C-terminus	1	0	0	0	0	0.34571		PF07516.13	SecA_Wing_and_Scaffold_domain	1	1	1	1
PF00573.22	Ribosomal_protein_L4/L1_family	1	1	1	0.582619		PF13589.6	Histidine_kinase-,_DNA_gyrase_B-,_and_HSP90-like_ATPase	1	2	2	0.721278		PF03748.14	Flagellar_basal_body-associated_protein_FliL	1	2	0	0.502946		PF03916.14	Polysulphide_reductase,_NrfD	1	1	1	0.497806		PF13738.6	Pyridine_nucleotide-disulphide_oxidoreductase	3	7	3	0.731587		PF16137.5	Domain_of_unknown_function_(DUF4845)	1	0	0	0	0	0.34571		PF07517.14	SecA_DEAD-like_domain	1	1	1	1
PF00584.20	SecE/Sec61-gamma_subunits_of_protein_translocation_complex	1	1	1	0.582619		PF13603.6	Leucyl-tRNA_synthetase,_Domain_2	1	1	3	0.721278		PF03840.14	Preprotein_translocase_SecG_subunit	1	1	1	0.502946		PF03927.13	NapD_protein	1	1	1	0.497806		PF13561.6	Enoyl-(Acyl_carrier_protein)_reductase	4	8	5	0.740699		PF16325.5	Peptidase_family_U32_C-terminal_domain	1	0	0	0	0	0.34571		PF07556.11	Protein_of_unknown_function_(DUF1538)	1	0	0	0
PF00623.20	RNA_polymerase_Rpb1,_domain_2	1	1	1	0.582619		PF13624.6	SurA_N-terminal_domain	1	2	2	0.721278		PF03883.14	Peroxide_stress_protein_YaaA	1	1	1	0.502946		PF03949.15	Malic_enzyme,_NAD_binding_domain	1	1	1	0.497806		PF00691.20	OmpA_family	3	8	1	0.780873		PF16331.5	TolA_binding_protein_trimerisation	1	0	0	0	0	0.34571		PF07733.12	Bacterial_DNA_polymerase_III_alpha_NTPase_domain	1	1	1	1
PF00654.20	Voltage_gated_chloride_channel	1	1	1	0.582619		PF13662.6	Toprim_domain	1	2	2	0.721278		PF03892.14	Nitrate_reductase_cytochrome_c-type_subunit_(NapB)	1	1	1	0.502946		PF03950.18	tRNA_synthetases_class_I_(E_and_Q),_anti-codon_binding_domain	1	1	1	0.497806		PF00890.24	FAD_binding_domain	3	6	3	0.780873		PF16702.5	Domain_of_unknown_function_(DUF5063)	1	0	0	0	0	0.34571		PF07991.12	Acetohydroxy_acid_isomeroreductase,_NADPH-binding_domain	1	1	1	1
PF00673.21	ribosomal_L5P_family_C-terminus	1	1	1	0.582619		PF13672.6	Protein_phosphatase_2C	1	3	1	0.721278		PF03900.15	Porphobilinogen_deaminase,_C-terminal_domain	1	1	1	0.502946		PF03951.19	Glutamine_synthetase,_beta-Grasp_domain	1	1	1	0.497806		PF01568.21	Molydopterin_dinucleotide_binding_domain	3	5	4	0.780873		PF16732.5	Type_IV_minor_pilin_ComP,_DNA_uptake_sequence_receptor	1	0	0	0	0	0.34571		PF08275.11	DNA_primase_catalytic_core,_N-terminal_domain	1	1	1	1
PF00684.19	DnaJ_central_domain	1	1	1	0.582619		PF14492.6	Elongation_Factor_G,_domain_II	1	3	1	0.721278		PF03916.14	Polysulphide_reductase,_NrfD	1	1	1	0.502946		PF03952.16	Enolase,_N-terminal_domain	1	1	1	0.497806		PF01966.22	HD_domain	3	8	1	0.780873		PF16811.5	TRAP_transporter_T-component	1	0	0	0	0	0.34571		PF08423.11	Rad51	1	1	1	1
PF00687.21	Ribosomal_protein_L1p/L10e_family	1	1	1	0.582619		PF14520.6	Helix-hairpin-helix_domain	1	2	2	0.721278		PF03927.13	NapD_protein	1	1	1	0.502946		PF03968.14	OstA-like_protein	1	1	1	0.497806		PF05175.14	Methyltransferase_small_domain	3	5	4	0.780873		PF16870.5	2-oxoglutarate_dehydrogenase_C-terminal	1	0	0	0	0	0.34571		PF08459.11	UvrC_Helix-hairpin-helix_N-terminal	1	1	1	1
PF00697.22	N-(5_phosphoribosyl)anthranilate_(PRA)_isomerase	1	1	1	0.582619		PF00037.27	4Fe-4S_binding_domain	3	5	5	0.723047		PF03946.14	Ribosomal_protein_L11,_N-terminal_domain	1	1	1	0.502946		PF03977.13	Na+-transporting_oxaloacetate_decarboxylase_beta_subunit	1	1	1	0.497806		PF13522.6	Glutamine_amidotransferase_domain	3	5	4	0.780873		PF16889.5	Heparinase_II/III_N-terminus	1	0	0	0	0	0.34571		PF08501.11	Shikimate_dehydrogenase_substrate_binding_domain	1	1	1	1
PF00698.21	Acyl_transferase_domain	1	1	1	0.582619		PF02463.19	RecF/RecN/SMC_N_terminal_domain	3	5	5	0.723047		PF03947.18	Ribosomal_Proteins_L2,_C-terminal_domain	1	1	1	0.502946		PF04085.14	rod_shape-determining_protein_MreC	1	1	1	0.497806		PF13537.6	Glutamine_amidotransferase_domain	3	5	4	0.780873		PF16918.5	Protein_kinase_G_tetratricopeptide_repeat	1	0	0	0	0	0.34571		PF08502.10	LeuA_allosteric_(dimerisation)_domain	1	1	1	1
PF00701.22	Dihydrodipicolinate_synthetase_family	1	1	1	0.582619		PF13738.6	Pyridine_nucleotide-disulphide_oxidoreductase	3	7	3	0.723047		PF03949.15	Malic_enzyme,_NAD_binding_domain	1	1	1	0.502946		PF04101.16	Glycosyltransferase_family_28_C-terminal_domain	1	1	1	0.497806		PF00528.22	Binding-protein-dependent_transport_system_inner_membrane_component	4	7	5	0.782696		PF16921.5	Tex_protein_YqgF-like_domain	1	0	0	0	0	0.34571		PF08529.11	NusA_N-terminal_domain	1	1	1	1
PF00707.22	Translation_initiation_factor_IF-3,_C-terminal_domain	1	1	1	0.582619		PF00563.20	EAL_domain	9	29	0	0.74637		PF03950.18	tRNA_synthetases_class_I_(E_and_Q),_anti-codon_binding_domain	1	1	1	0.502946		PF04127.15	DNA_/_pantothenate_metabolism_flavoprotein	1	1	1	0.497806		PF07690.16	Major_Facilitator_Superfamily	4	7	5	0.782696		PF16925.5	Tetracyclin_repressor-like,_C-terminal_domain	1	0	0	0	0	0.34571		PF08541.10	3-Oxoacyl-[acyl-carrier-protein_(ACP)]_synthase_III_C_terminal	1	1	1	1
PF00709.21	Adenylosuccinate_synthetase	1	1	1	0.582619		PF08447.12	PAS_fold	6	19	0	0.748817		PF03951.19	Glutamine_synthetase,_beta-Grasp_domain	1	1	1	0.502946		PF04166.12	Pyridoxal_phosphate_biosynthetic_protein_PdxA	1	1	1	0.497806		PF00012.20	Hsp70_protein	2	3	3	0.785628		PF17092.5	Penicillin-binding_protein_OB-like_domain	1	0	0	0	0	0.34571		PF08545.10	3-Oxoacyl-[acyl-carrier-protein_(ACP)]_synthase_III	1	1	1	1
PF00719.19	Inorganic_pyrophosphatase	1	1	1	0.582619		PF00664.23	ABC_transporter_transmembrane_region	3	3	6	0.773422		PF03952.16	Enolase,_N-terminal_domain	1	1	1	0.502946		PF04186.13	FxsA_cytoplasmic_membrane_protein	1	1	1	0.497806		PF00254.28	FKBP-type_peptidyl-prolyl_cis-trans_isomerase	2	3	3	0.785628		PF17209.3	Hfq_protein	1	0	0	0	0	0.34571		PF08761.11	dUTPase	1	1	1	1
PF00731.20	AIR_carboxylase	1	1	1	0.582619		PF01568.21	Molydopterin_dinucleotide_binding_domain	3	5	4	0.773422		PF03968.14	OstA-like_protein	1	1	1	0.502946		PF04277.13	Oxaloacetate_decarboxylase,_gamma_chain	1	1	1	0.497806		PF01058.22	NADH_ubiquinone_oxidoreductase,_20_Kd_subunit	2	4	2	0.785628		PF17243.2	POTRA_domain_TamA_domain_1	1	0	0	0	0	0.34571		PF08843.11	Nucleotidyl_transferase_AbiEii_toxin,_Type_IV_TA_system	1	3	1	0
PF00742.19	Homoserine_dehydrogenase	1	1	1	0.582619		PF05175.14	Methyltransferase_small_domain	3	5	4	0.773422		PF03977.13	Na+-transporting_oxaloacetate_decarboxylase_beta_subunit	1	1	1	0.502946		PF04305.14	Protein_of_unknown_function_(DUF455)	1	1	1	0.497806		PF01380.22	SIS_domain	2	2	4	0.785628		PF17656.1	FlgA_N-terminal_domain	1	0	0	0	0	0.34571		PF09397.10	Ftsk_gamma_domain	1	1	1	1
PF00745.20	Glutamyl-tRNAGlu_reductase,_dimerisation_domain	1	1	1	0.582619		PF13522.6	Glutamine_amidotransferase_domain	3	5	4	0.773422		PF04101.16	Glycosyltransferase_family_28_C-terminal_domain	1	1	1	0.502946		PF04359.14	Protein_of_unknown_function_(DUF493)	1	1	1	0.497806		PF01751.22	Toprim_domain	2	3	3	0.785628		PF17674.1	HHH_domain	1	0	0	0	0	0.34571		PF09424.10	Yqey-like_protein	1	1	1	1
PF00750.19	tRNA_synthetases_class_I_(R)	1	1	1	0.582619		PF13537.6	Glutamine_amidotransferase_domain	3	5	4	0.773422		PF04127.15	DNA_/_pantothenate_metabolism_flavoprotein	1	1	1	0.502946		PF04413.16	3-Deoxy-D-manno-octulosonic-acid_transferase_(kdotransferase)	1	1	1	0.497806		PF02472.16	Biopolymer_transport_protein_ExbD/TolR	2	5	1	0.785628		PF17746.1	SfsA_N-terminal_OB_domain	1	0	0	0	0	0.34571		PF10369.9	Small_subunit_of_acetolactate_synthase	1	1	1	1
PF00763.23	Tetrahydrofolate_dehydrogenase/cyclohydrolase,_catalytic_domain	1	1	1	0.582619		PF00034.21	Cytochrome_c	5	13	2	0.777853		PF04166.12	Pyridoxal_phosphate_biosynthetic_protein_PdxA	1	1	1	0.502946		PF04552.13	Sigma-54,_DNA_binding_domain	1	1	1	0.497806		PF02769.22	AIR_synthase_related_protein,_C-terminal_domain	2	3	3	0.785628		PF17775.1	UPF0225_domain	1	0	0	0	0	0.34571		PF10396.9	GTP-binding_protein_TrmE_N-terminus	1	1	1	1
PF00764.19	Arginosuccinate_synthase	1	1	1	0.582619		PF08668.12	HDOD_domain	5	15	0	0.777853		PF04186.13	FxsA_cytoplasmic_membrane_protein	1	1	1	0.502946		PF04613.14	UDP-3-O-[3-hydroxymyristoyl]_glucosamine_N-acyltransferase,_LpxD	1	1	1	0.497806		PF08264.13	Anticodon-binding_domain_of_tRNA	2	3	3	0.785628		PF17782.1	DprA_winged_helix_domain	1	0	0	0	0	0.34571		PF10458.9	Valyl_tRNA_synthetase_tRNA_binding_arm	1	1	1	1
PF00815.20	Histidinol_dehydrogenase	1	1	1	0.582619		PF00092.28	von_Willebrand_factor_type_A_domain	2	5	1	0.779499		PF04277.13	Oxaloacetate_decarboxylase,_gamma_chain	1	1	1	0.502946		PF04760.15	Translation_initiation_factor_IF-2,_N-terminal_region	1	1	1	0.497806		PF13173.6	AAA_domain	2	1	5	0.785628		PF17785.1	PUA-like_domain	1	0	0	0	0	0.34571		PF11791.8	Aconitate_B_N-terminal_domain	1	1	1	1
PF00817.20	impB/mucB/samB_family	1	2	0	0.582619		PF00437.20	Type_II/IV_secretion_system_protein	2	4	2	0.779499		PF04324.15	BFD-like_[2Fe-2S]_binding_domain	1	1	1	0.502946		PF04898.14	Glutamate_synthase_central_domain	1	1	1	0.497806		PF14437.6	MafB19-like_deaminase	2	3	3	0.785628		PF17802.1	Prealbumin-like_fold_domain	1	0	0	0	0	0.34571		PF11987.8	Translation-initiation_factor_2	1	1	1	1
PF00825.18	Ribonuclease_P	1	1	1	0.582619		PF00665.26	Integrase_core_domain	2	4	2	0.779499		PF04359.14	Protein_of_unknown_function_(DUF493)	1	1	1	0.502946		PF04963.13	Sigma-54_factor,_core_binding_domain	1	1	1	0.497806		PF14602.6	Hexapeptide_repeat_of_succinyl-transferase	2	3	3	0.785628		PF17804.1	Tail_specific_protease_N-terminal_domain	1	0	0	0	0	0.34571		PF12002.8	MgsA_AAA+_ATPase_C_terminal	1	1	1	1
PF00828.19	Ribosomal_proteins_50S-L15,_50S-L18e,_60S-L27A	1	1	1	0.582619		PF01380.22	SIS_domain	2	2	4	0.779499		PF04413.16	3-Deoxy-D-manno-octulosonic-acid_transferase_(kdotransferase)	1	1	1	0.502946		PF05036.13	Sporulation_related_domain	1	2	0	0.497806		PF00361.20	Proton-conducting_membrane_transporter	5	12	3	0.787164		PF17848.1	Acetyl-coA_carboxylase_zinc_finger_domain	1	0	0	0	0	0.34571		PF12344.8	Ultra-violet_resistance_protein_B	1	1	1	1
PF00829.21	Ribosomal_prokaryotic_L21_protein	1	1	1	0.582619		PF01420.19	Type_I_restriction_modification_DNA_specificity_domain	2	5	1	0.779499		PF04453.14	LPS_transport_system_D	1	1	1	0.502946		PF05099.13	Tellurite_resistance_protein_TerB	1	1	1	0.497806		PF00036.32	EF_hand	0	1	0	0.794954		PF17874.1	MalT-like_TPR_region	1	0	0	0	0	0.34571		PF12631.7	MnmE_helical_domain	1	1	1	1
PF00830.19	Ribosomal_L28_family	1	1	1	0.582619		PF02472.16	Biopolymer_transport_protein_ExbD/TolR	2	5	1	0.779499		PF04552.13	Sigma-54,_DNA_binding_domain	1	1	1	0.502946		PF05173.14	Dihydrodipicolinate_reductase,_C-terminus	1	1	1	0.497806		PF00076.22	RNA_recognition_motif._(a.k.a._RRM,_RBD,_or_RNP_domain)	0	1	0	0.794954		PF17946.1	RecC_C-terminal_domain	1	0	0	0	0	0.34571		PF12762.7	ISXO2-like_transposase_domain	1	1	0	0
PF00831.23	Ribosomal_L29_protein	1	1	1	0.582619		PF08264.13	Anticodon-binding_domain_of_tRNA	2	3	3	0.779499		PF04560.20	RNA_polymerase_Rpb2,_domain_7	1	1	1	0.502946		PF05195.16	Aminopeptidase_P,_N-terminal_domain	1	1	1	0.497806		PF00081.22	Iron/manganese_superoxide_dismutases,_alpha-hairpin_domain	0	1	0	0.794954		PF17957.1	Bacterial_Ig_domain	1	0	0	0	0	0.34571		PF13155.6	Toprim-like	1	1	1	1
PF00834.19	Ribulose-phosphate_3_epimerase_family	1	1	1	0.582619		PF00013.29	KH_domain	0	1	0	0.792232		PF04561.14	RNA_polymerase_Rpb2,_domain_2	1	1	1	0.502946		PF05198.16	Translation_initiation_factor_IF-3,_N-terminal_domain	1	1	1	0.497806		PF00083.24	Sugar_(and_other)_transporter	0	0	1	0.794954		PF18029.1	Glyoxalase-like_domain	1	0	0	0	0	0.34571		PF13184.6	NusA-like_KH_domain	1	1	1	1
PF00842.21	Alanine_racemase,_C-terminal_domain	1	1	1	0.582619		PF00036.32	EF_hand	0	1	0	0.792232		PF04563.15	RNA_polymerase_beta_subunit	1	1	1	0.502946		PF05201.15	Glutamyl-tRNAGlu_reductase,_N-terminal_domain	1	1	1	0.497806		PF00101.20	Ribulose_bisphosphate_carboxylase,_small_chain	0	0	1	0.794954		PF18053.1	DNA_gyrase_B_subunit_insert_domain	1	0	0	0	0	0.34571		PF13335.6	Magnesium_chelatase,_subunit_ChlI_C-terminal	1	1	1	1
PF00861.22	Ribosomal_L18_of_archaea,_bacteria,_mitoch._and_chloroplast	1	1	1	0.582619		PF00076.22	RNA_recognition_motif._(a.k.a._RRM,_RBD,_or_RNP_domain)	0	1	0	0.792232		PF04565.16	RNA_polymerase_Rpb2,_domain_3	1	1	1	0.502946		PF05362.13	Lon_protease_(S16)_C-terminal_proteolytic_domain	1	1	1	0.497806		PF00107.26	Zinc-binding_dehydrogenase	0	1	0	0.794954		PF18075.1	FtsX_extracellular_domain	1	0	0	0	0	0.34571		PF13525.6	Outer_membrane_lipoprotein	1	1	1	1
PF00883.21	Cytosol_aminopeptidase_family,_catalytic_domain	1	1	1	0.582619		PF00081.22	Iron/manganese_superoxide_dismutases,_alpha-hairpin_domain	0	1	0	0.792232		PF04613.14	UDP-3-O-[3-hydroxymyristoyl]_glucosamine_N-acyltransferase,_LpxD	1	1	1	0.502946		PF05491.13	RuvB_C-terminal_winged_helix_domain	1	1	1	0.497806		PF00108.23	Thiolase,_N-terminal_domain	0	1	0	0.794954		PF18297.1	NFACT_protein_RNA_binding_domain	1	0	0	0	0	0.34571		PF13631.6	Cytochrome_b(N-terminal)/b6/petB	1	1	1	1
PF00885.19	6,7-dimethyl-8-ribityllumazine_synthase	1	1	1	0.582619		PF00083.24	Sugar_(and_other)_transporter	0	0	1	0.792232		PF04760.15	Translation_initiation_factor_IF-2,_N-terminal_region	1	1	1	0.502946		PF05697.13	Bacterial_trigger_factor_protein_(TF)	1	1	1	0.497806		PF00112.23	Papain_family_cysteine_protease	0	1	0	0.794954		PF18306.1	SLOG_cluster4_family	1	0	0	0	0	0.34571		PF13685.6	Iron-containing_alcohol_dehydrogenase	1	1	1	1
PF00886.19	Ribosomal_protein_S16	1	1	1	0.582619		PF00101.20	Ribulose_bisphosphate_carboxylase,_small_chain	0	0	1	0.792232		PF04898.14	Glutamate_synthase_central_domain	1	1	1	0.502946		PF05698.14	Bacterial_trigger_factor_protein_(TF)_C-terminus	1	1	1	0.497806		PF00136.21	DNA_polymerase_family_B	0	1	0	0.794954		PF18319.1	PriA_DNA_helicase_Cys-rich_region_(CRR)_domain	1	0	0	0	0	0.34571		PF13710.6	ACT_domain	1	1	1	1
PF00889.19	Elongation_factor_TS	1	1	1	0.582619		PF00107.26	Zinc-binding_dehydrogenase	0	1	0	0.792232		PF04963.13	Sigma-54_factor,_core_binding_domain	1	1	1	0.502946		PF05746.15	DALR_anticodon_binding_domain	1	1	1	0.497806		PF00142.18	4Fe-4S_iron_sulfur_cluster_binding_proteins,_NifH/frxC_family	0	1	0	0.794954		PF18327.1	Proline_utilization_A_proline_dehydrogenase_N-terminal_domain	1	0	0	0	0	0.34571		PF13742.6	OB-fold_nucleic_acid_binding_domain	1	1	1	1
PF00902.18	Sec-independent_protein_translocase_protein_(TatC)	1	1	1	0.582619		PF00108.23	Thiolase,_N-terminal_domain	0	1	0	0.792232		PF04983.18	RNA_polymerase_Rpb1,_domain_3	1	1	1	0.502946		PF05940.12	NnrS_protein	1	1	1	0.497806		PF00144.24	Beta-lactamase	0	1	0	0.794954		PF18337.1	RapA_N-terminal_Tudor_like_domain	1	0	0	0	0	0.34571		PF13793.6	N-terminal_domain_of_ribose_phosphate_pyrophosphokinase	1	1	1	1
PF00920.21	Dehydratase_family	1	1	1	0.582619		PF00112.23	Papain_family_cysteine_protease	0	1	0	0.792232		PF04997.12	RNA_polymerase_Rpb1,_domain_1	1	1	1	0.502946		PF05958.11	tRNA_(Uracil-5-)-methyltransferase	1	1	1	0.497806		PF00165.23	Bacterial_regulatory_helix-turn-helix_proteins,_AraC_family	0	1	0	0.794954		PF18339.1	RapA_N-terminal_Tudor_like_domain_1	1	0	0	0	0	0.34571		PF13840.6	ACT_domain	1	1	1	1
PF00926.19	3,4-dihydroxy-2-butanone_4-phosphate_synthase	1	1	1	0.582619		PF00136.21	DNA_polymerase_family_B	0	1	0	0.792232		PF04998.17	RNA_polymerase_Rpb1,_domain_5	1	1	1	0.502946		PF06071.13	Protein_of_unknown_function_(DUF933)	1	1	1	0.497806		PF00194.21	Eukaryotic-type_carbonic_anhydrase	0	1	0	0.794954		PF18389.1	TrmO_C-terminal_domain	1	0	0	0	0	0.34571		PF14306.6	PUA-like_domain	1	1	1	1
PF00933.21	Glycosyl_hydrolase_family_3_N_terminal_domain	1	1	1	0.582619		PF00142.18	4Fe-4S_iron_sulfur_cluster_binding_proteins,_NifH/frxC_family	0	1	0	0.792232		PF05000.17	RNA_polymerase_Rpb1,_domain_4	1	1	1	0.502946		PF06144.13	DNA_polymerase_III,_delta_subunit	1	1	1	0.497806		PF00199.19	Catalase	0	0	1	0.794954		PF18465.1	Rieske_3Fe-4S	1	0	0	0	0	0.34571		PF14489.6	QueF-like_protein	1	1	1	1
PF00939.19	Sodium:sulfate_symporter_transmembrane_region	1	1	1	0.582619		PF00144.24	Beta-lactamase	0	1	0	0.792232		PF05036.13	Sporulation_related_domain	1	2	0	0.502946		PF06415.13	BPG-independent_PGAM_N-terminus_(iPGM_N)	1	1	1	0.497806		PF00208.21	Glutamate/Leucine/Phenylalanine/Valine_dehydrogenase	0	1	0	0.794954		PF18582.1	Hydrazine_synthase_alpha_subunit_middle_domain	1	0	0	0	0	0.34571		PF14572.6	Phosphoribosyl_synthetase-associated_domain	1	1	1	1
PF00988.22	Carbamoyl-phosphate_synthase_small_chain,_CPSase_domain	1	1	1	0.582619		PF00165.23	Bacterial_regulatory_helix-turn-helix_proteins,_AraC_family	0	1	0	0.792232		PF05099.13	Tellurite_resistance_protein_TerB	1	1	1	0.502946		PF06421.12	GTP-binding_protein_LepA_C-terminus	1	1	1	0.497806		PF00239.21	Resolvase,_N_terminal_domain	0	0	1	0.794954		PF18583.1	Aminoarabinose_transferase_C-terminal_domain	1	0	0	0	0	0.34571		PF14579.6	Helix-hairpin-helix_motif	1	1	1	1
PF01000.26	RNA_polymerase_Rpb3/RpoA_insert_domain	1	1	1	0.582619		PF00194.21	Eukaryotic-type_carbonic_anhydrase	0	1	0	0.792232		PF05173.14	Dihydrodipicolinate_reductase,_C-terminus	1	1	1	0.502946		PF06434.13	Aconitate_hydratase_2_N-terminus	1	1	1	0.497806		PF00267.21	Gram-negative_porin	0	1	0	0.794954		PF18739.1	Apea-like_HEPN	1	0	0	0	0	0.34571		PF14693.6	Ribosomal_protein_TL5,_C-terminal_domain	1	1	1	1
PF01016.19	Ribosomal_L27_protein	1	1	1	0.582619		PF00199.19	Catalase	0	0	1	0.792232		PF05195.16	Aminopeptidase_P,_N-terminal_domain	1	1	1	0.502946		PF06463.13	Molybdenum_Cofactor_Synthesis_C	1	1	1	0.497806		PF00282.19	Pyridoxal-dependent_decarboxylase_conserved_domain	0	0	1	0.794954		PF18741.1	REase_MTES_1575	1	0	0	0	0	0.34571		PF14698.6	Argininosuccinate_lyase_C-terminal	1	1	1	1
PF01018.22	GTP1/OBG	1	1	1	0.582619		PF00208.21	Glutamate/Leucine/Phenylalanine/Valine_dehydrogenase	0	1	0	0.792232		PF05198.16	Translation_initiation_factor_IF-3,_N-terminal_domain	1	1	1	0.502946		PF06508.13	Queuosine_biosynthesis_protein_QueC	1	1	1	0.497806		PF00301.20	Rubredoxin	0	0	1	0.794954		PF18796.1	Large_polyvalent_protein-associated_domain_1	1	0	0	0	0	0.34571		PF14714.6	KH-domain-like_of_EngA_bacterial_GTPase_enzymes,_C-terminal	1	1	1	1
PF01025.19	GrpE	1	1	1	0.582619		PF00267.21	Gram-negative_porin	0	1	0	0.792232		PF05201.15	Glutamyl-tRNAGlu_reductase,_N-terminal_domain	1	1	1	0.502946		PF06574.12	FAD_synthetase	1	1	1	0.497806		PF00324.21	Amino_acid_permease	0	0	1	0.794954		PF18798.1	Large_polyvalent_protein-associated_domain_3	1	0	0	0	0	0.34571		PF14748.6	Pyrroline-5-carboxylate_reductase_dimerisation	1	1	1	1
PF01027.20	Inhibitor_of_apoptosis-promoting_Bax1	1	1	1	0.582619		PF00282.19	Pyridoxal-dependent_decarboxylase_conserved_domain	0	0	1	0.792232		PF05362.13	Lon_protease_(S16)_C-terminal_proteolytic_domain	1	1	1	0.502946		PF06689.13	ClpX_C4-type_zinc_finger	1	1	1	0.497806		PF00326.21	Prolyl_oligopeptidase_family	0	1	0	0.794954		PF18856.1	Bacterial_archaeo-eukaryotic_release_factor_family_12	1	0	0	0	0	0.34571		PF14849.6	YidC_periplasmic_domain	1	1	1	1
PF01042.21	Endoribonuclease_L-PSP	1	1	1	0.582619		PF00301.20	Rubredoxin	0	0	1	0.792232		PF05491.13	RuvB_C-terminal_winged_helix_domain	1	1	1	0.502946		PF06968.13	Biotin_and_Thiamin_Synthesis_associated_domain	1	1	1	0.497806		PF00359.22	Phosphoenolpyruvate-dependent_sugar_phosphotransferase_system,_EIIA_2	0	1	0	0.794954		PF00069.25	Protein_kinase_domain	4	2	1	1	1	0.380394		PF16177.5	Acetyl-coenzyme_A_synthetase_N-terminus	1	1	1	1
PF01043.20	SecA_preprotein_cross-linking_domain	1	1	1	0.582619		PF00324.21	Amino_acid_permease	0	0	1	0.792232		PF05598.11	Transposase_domain_(DUF772)	1	0	2	0.502946		PF07244.15	Surface_antigen_variable_number_repeat	1	1	1	0.497806		PF00375.18	Sodium:dicarboxylate_symporter_family	0	1	0	0.794954		PF00294.24	pfkB_family_carbohydrate_kinase	4	2	1	0	2	0.380394		PF16193.5	AAA_C-terminal_domain	1	1	1	1
PF01050.18	Mannose-6-phosphate_isomerase	1	1	1	0.582619		PF00326.21	Prolyl_oligopeptidase_family	0	1	0	0.792232		PF05697.13	Bacterial_trigger_factor_protein_(TF)	1	1	1	0.502946		PF07479.14	NAD-dependent_glycerol-3-phosphate_dehydrogenase_C-terminus	1	1	1	0.497806		PF00381.19	PTS_HPr_component_phosphorylation_site	0	1	0	0.794954		PF00462.24	Glutaredoxin	4	0	0	1	4	0.380394		PF16491.5	CAAX_prenyl_protease_N-terminal,_five_membrane_helices	1	1	1	1
PF01078.21	Magnesium_chelatase,_subunit_ChlI	1	1	1	0.582619		PF00359.22	Phosphoenolpyruvate-dependent_sugar_phosphotransferase_system,_EIIA_2	0	1	0	0.792232		PF05698.14	Bacterial_trigger_factor_protein_(TF)_C-terminus	1	1	1	0.502946		PF07497.12	Rho_termination_factor,_RNA-binding_domain	1	1	1	0.497806		PF00393.19	6-phosphogluconate_dehydrogenase,_C-terminal_domain	0	1	0	0.794954		PF02635.15	DsrE/DsrF-like_family	4	2	0	1	2	0.380394		PF17657.1	Bacterial_DNA_polymerase_III_alpha_subunit_finger_domain	1	1	1	1
PF01113.20	Dihydrodipicolinate_reductase,_N-terminus	1	1	1	0.582619		PF00370.21	FGGY_family_of_carbohydrate_kinases,_N-terminal_domain	0	1	0	0.792232		PF05746.15	DALR_anticodon_binding_domain	1	1	1	0.502946		PF07498.12	Rho_termination_factor,_N-terminal_domain	1	1	1	0.497806		PF00394.22	Multicopper_oxidase	0	0	1	0.794954		PF07714.17	Protein_tyrosine_kinase	4	2	1	1	1	0.380394		PF17755.1	UvrA_DNA-binding_domain	1	1	1	1
PF01116.20	Fructose-bisphosphate_aldolase_class-II	1	1	1	0.582619		PF00375.18	Sodium:dicarboxylate_symporter_family	0	1	0	0.792232		PF05940.12	NnrS_protein	1	1	1	0.502946		PF07516.13	SecA_Wing_and_Scaffold_domain	1	1	1	0.497806		PF00403.26	Heavy-metal-associated_domain	0	1	0	0.794954		PF12850.7	Calcineurin-like_phosphoesterase_superfamily_domain	4	0	1	1	3	0.380394		PF17760.1	UvrA_interaction_domain	1	1	1	1
PF01121.20	Dephospho-CoA_kinase	1	1	1	0.582619		PF00381.19	PTS_HPr_component_phosphorylation_site	0	1	0	0.792232		PF05958.11	tRNA_(Uracil-5-)-methyltransferase	1	1	1	0.502946		PF07517.14	SecA_DEAD-like_domain	1	1	1	0.497806		PF00415.18	Regulator_of_chromosome_condensation_(RCC1)_repeat	0	1	0	0.794954		PF13411.6	MerR_HTH_family_regulatory_protein	4	2	2	1	0	0.380394		PF17762.1	HTH_domain_found_in_ParB_protein	1	1	1	1
PF01128.19	2-C-methyl-D-erythritol_4-phosphate_cytidylyltransferase	1	1	1	0.582619		PF00393.19	6-phosphogluconate_dehydrogenase,_C-terminal_domain	0	1	0	0.792232		PF06071.13	Protein_of_unknown_function_(DUF933)	1	1	1	0.502946		PF07733.12	Bacterial_DNA_polymerase_III_alpha_NTPase_domain	1	1	1	0.497806		PF00441.24	Acyl-CoA_dehydrogenase,_C-terminal_domain	0	1	0	0.794954		PF13682.6	Chemoreceptor_zinc-binding_domain	4	0	2	3	0	0.380394		PF17768.1	RecJ_OB_domain	1	1	1	1
PF01131.20	DNA_topoisomerase	1	1	1	0.582619		PF00394.22	Multicopper_oxidase	0	0	1	0.792232		PF06144.13	DNA_polymerase_III,_delta_subunit	1	1	1	0.502946		PF07991.12	Acetohydroxy_acid_isomeroreductase,_NADPH-binding_domain	1	1	1	0.497806		PF00460.20	Flagella_basal_body_rod_protein	0	1	0	0.794954		PF01966.22	HD_domain	8	3	5	3	1	0.38327		PF17854.1	FtsK_alpha_domain	1	1	1	1
PF01132.20	Elongation_factor_P_(EF-P)_OB_domain	1	2	0	0.582619		PF00415.18	Regulator_of_chromosome_condensation_(RCC1)_repeat	0	1	0	0.792232		PF06415.13	BPG-independent_PGAM_N-terminus_(iPGM_N)	1	1	1	0.502946		PF08003.11	Protein_of_unknown_function_(DUF1698)	1	1	1	0.497806		PF00479.22	Glucose-6-phosphate_dehydrogenase,_NAD_binding_domain	0	1	0	0.794954		PF01077.22	Nitrite_and_sulphite_reductase_4Fe-4S_domain	5	1	2	1	3	0.404199		PF17862.1	AAA+_lid_domain	1	0	1	2
PF01138.21	3__exoribonuclease_family,_domain_1	1	2	0	0.582619		PF00441.24	Acyl-CoA_dehydrogenase,_C-terminal_domain	0	1	0	0.792232		PF06421.12	GTP-binding_protein_LepA_C-terminus	1	1	1	0.502946		PF08032.12	RNA_2_-O_ribose_methyltransferase_substrate_binding	1	1	1	0.497806		PF00485.18	Phosphoribulokinase_/_Uridine_kinase_family	0	1	0	0.794954		PF02472.16	Biopolymer_transport_protein_ExbD/TolR	5	2	2	2	1	0.404199		PF17864.1	RuvB_AAA_lid_domain	1	1	1	1
PF01148.20	Cytidylyltransferase_family	1	1	1	0.582619		PF00460.20	Flagella_basal_body_rod_protein	0	1	0	0.792232		PF06434.13	Aconitate_hydratase_2_N-terminus	1	1	1	0.502946		PF08275.11	DNA_primase_catalytic_core,_N-terminal_domain	1	1	1	0.497806		PF00494.19	Squalene/phytoene_synthase	0	1	0	0.794954		PF09335.11	SNARE_associated_Golgi_protein	5	2	3	2	0	0.404199		PF18072.1	Formylglycinamide_ribonucleotide_amidotransferase_linker_domain	1	1	1	1
PF01165.20	Ribosomal_protein_S21	1	1	1	0.582619		PF00479.22	Glucose-6-phosphate_dehydrogenase,_NAD_binding_domain	0	1	0	0.792232		PF06463.13	Molybdenum_Cofactor_Synthesis_C	1	1	1	0.502946		PF08299.11	Bacterial_dnaA_protein_helix-turn-helix	1	1	1	0.497806		PF00498.26	FHA_domain	0	1	0	0.794954		PF00924.18	Mechanosensitive_ion_channel	6	3	3	2	1	0.421739		PF18073.1	Rubredoxin_metal_binding_domain	1	1	1	1
PF01176.19	Translation_initiation_factor_1A_/_IF-1	1	1	1	0.582619		PF00485.18	Phosphoribulokinase_/_Uridine_kinase_family	0	1	0	0.792232		PF06508.13	Queuosine_biosynthesis_protein_QueC	1	1	1	0.502946		PF08334.11	Type_II_secretion_system_(T2SS),_protein_G	1	1	1	0.497806		PF00656.22	Caspase_domain	0	0	1	0.794954		PF13414.6	TPR_repeat	6	1	0	1	7	0.421739		PF00012.20	Hsp70_protein	3	2	1	2
PF01180.21	Dihydroorotate_dehydrogenase	1	1	1	0.582619		PF00494.19	Squalene/phytoene_synthase	0	1	0	0.792232		PF06835.13	Lipopolysaccharide-assembly,_LptC-related	1	1	1	0.502946		PF08423.11	Rad51	1	1	1	0.497806		PF00657.22	GDSL-like_Lipase/Acylhydrolase	0	0	1	0.794954		PF13692.6	Glycosyl_transferases_group_1	6	4	1	2	2	0.421739		PF00152.20	tRNA_synthetases_class_II_(D,_K_and_N)	3	2	2	2
PF01193.24	RNA_polymerase_Rpb3/Rpb11_dimerisation_domain	1	1	1	0.582619		PF00498.26	FHA_domain	0	1	0	0.792232		PF06968.13	Biotin_and_Thiamin_Synthesis_associated_domain	1	1	1	0.502946		PF08436.12	1-deoxy-D-xylulose_5-phosphate_reductoisomerase_C-terminal_domain	1	1	1	0.497806		PF00668.20	Condensation_domain	0	0	1	0.794954		PF00365.20	Phosphofructokinase	2	0	1	0	1	0.4294		PF00254.28	FKBP-type_peptidyl-prolyl_cis-trans_isomerase	3	2	1	2
PF01195.19	Peptidyl-tRNA_hydrolase	1	1	1	0.582619		PF00533.26	BRCA1_C_Terminus_(BRCT)_domain	0	1	0	0.792232		PF07244.15	Surface_antigen_variable_number_repeat	1	1	1	0.502946		PF08459.11	UvrC_Helix-hairpin-helix_N-terminal	1	1	1	0.497806		PF00689.21	Cation_transporting_ATPase,_C-terminus	0	1	0	0.794954		PF00595.24	PDZ_domain	2	0	1	0	1	0.4294		PF00330.20	Aconitase_family_(aconitate_hydratase)	3	2	2	2
PF01196.19	Ribosomal_protein_L17	1	1	1	0.582619		PF00656.22	Caspase_domain	0	0	1	0.792232		PF07479.14	NAD-dependent_glycerol-3-phosphate_dehydrogenase_C-terminus	1	1	1	0.502946		PF08501.11	Shikimate_dehydrogenase_substrate_binding_domain	1	1	1	0.497806		PF00690.26	Cation_transporter/ATPase,_N-terminus	0	1	0	0.794954		PF00817.20	impB/mucB/samB_family	2	1	1	0	0	0.4294		PF00425.18	chorismate_binding_enzyme	3	2	2	2
PF01197.18	Ribosomal_protein_L31	1	1	1	0.582619		PF00657.22	GDSL-like_Lipase/Acylhydrolase	0	0	1	0.792232		PF07497.12	Rho_termination_factor,_RNA-binding_domain	1	1	1	0.502946		PF08502.10	LeuA_allosteric_(dimerisation)_domain	1	1	1	0.497806		PF00708.18	Acylphosphatase	0	1	0	0.794954		PF01300.18	Telomere_recombination	2	0	0	0	2	0.4294		PF00682.19	HMGL-like	3	2	2	2
PF01202.22	Shikimate_kinase	1	1	1	0.582619		PF00668.20	Condensation_domain	0	0	1	0.792232		PF07498.12	Rho_termination_factor,_N-terminal_domain	1	1	1	0.502946		PF08529.11	NusA_N-terminal_domain	1	1	1	0.497806		PF00710.20	Asparaginase,_N-terminal	0	0	1	0.794954		PF01510.25	N-acetylmuramoyl-L-alanine_amidase	2	1	0	1	0	0.4294		PF00977.21	Histidine_biosynthesis_protein	3	2	2	2
PF01208.17	Uroporphyrinogen_decarboxylase_(URO-D)	1	1	1	0.582619		PF00689.21	Cation_transporting_ATPase,_C-terminus	0	1	0	0.792232		PF07516.13	SecA_Wing_and_Scaffold_domain	1	1	1	0.502946		PF08541.10	3-Oxoacyl-[acyl-carrier-protein_(ACP)]_synthase_III_C_terminal	1	1	1	0.497806		PF00724.20	NADH:flavin_oxidoreductase_/_NADH_oxidase_family	0	1	0	0.794954		PF01521.20	Iron-sulphur_cluster_biosynthesis	2	0	0	0	2	0.4294		PF01118.24	Semialdehyde_dehydrogenase,_NAD_binding_domain	3	2	2	2
PF01210.23	NAD-dependent_glycerol-3-phosphate_dehydrogenase_N-terminus	1	1	1	0.582619		PF00690.26	Cation_transporter/ATPase,_N-terminus	0	1	0	0.792232		PF07517.14	SecA_DEAD-like_domain	1	1	1	0.502946		PF08545.10	3-Oxoacyl-[acyl-carrier-protein_(ACP)]_synthase_III	1	1	1	0.497806		PF00725.22	3-hydroxyacyl-CoA_dehydrogenase,_C-terminal_domain	0	1	0	0.794954		PF01523.16	Putative_modulator_of_DNA_gyrase	2	0	0	0	2	0.4294		PF01145.25	SPFH_domain_/_Band_7_family	3	2	1	1
PF01218.18	Coproporphyrinogen_III_oxidase	1	1	1	0.582619		PF00708.18	Acylphosphatase	0	1	0	0.792232		PF07733.12	Bacterial_DNA_polymerase_III_alpha_NTPase_domain	1	1	1	0.502946		PF08761.11	dUTPase	1	1	1	0.497806		PF00743.19	Flavin-binding_monooxygenase-like	0	0	1	0.794954		PF01610.17	Transposase	2	0	0	0	2	0.4294		PF01751.22	Toprim_domain	3	2	1	2
PF01242.19	6-pyruvoyl_tetrahydropterin_synthase	1	1	1	0.582619		PF00712.19	DNA_polymerase_III_beta_subunit,_N-terminal_domain	0	1	0	0.792232		PF07991.12	Acetohydroxy_acid_isomeroreductase,_NADPH-binding_domain	1	1	1	0.502946		PF08770.11	Sulphur_oxidation_protein_SoxZ	1	1	1	0.497806		PF00797.17	N-acetyltransferase	0	0	1	0.794954		PF02470.20	MlaD_protein	2	1	1	0	0	0.4294		PF02774.18	Semialdehyde_dehydrogenase,_dimerisation_domain	3	2	2	2
PF01245.20	Ribosomal_protein_L19	1	1	1	0.582619		PF00724.20	NADH:flavin_oxidoreductase_/_NADH_oxidase_family	0	1	0	0.792232		PF08032.12	RNA_2_-O_ribose_methyltransferase_substrate_binding	1	1	1	0.502946		PF09285.11	Elongation_factor_P,_C-terminal	1	2	0	0.497806		PF00862.19	Sucrose_synthase	0	1	0	0.794954		PF02599.16	Global_regulator_protein_family	2	0	1	1	0	0.4294		PF02878.16	Phosphoglucomutase/phosphomannomutase,_alpha/beta/alpha_domain_I	3	2	2	2
PF01252.18	Signal_peptidase_(SPase)_II	1	1	1	0.582619		PF00725.22	3-hydroxyacyl-CoA_dehydrogenase,_C-terminal_domain	0	1	0	0.792232		PF08275.11	DNA_primase_catalytic_core,_N-terminal_domain	1	1	1	0.502946		PF09382.10	RQC_domain	1	1	1	0.497806		PF00891.18	O-methyltransferase_domain	0	0	1	0.794954		PF02861.20	Clp_amino_terminal_domain,_pathogenicity_island_component	2	0	0	1	1	0.4294		PF02879.16	Phosphoglucomutase/phosphomannomutase,_alpha/beta/alpha_domain_II	3	2	2	2
PF01255.19	Putative_undecaprenyl_diphosphate_synthase	1	1	1	0.582619		PF00743.19	Flavin-binding_monooxygenase-like	0	0	1	0.792232		PF08423.11	Rad51	1	1	1	0.502946		PF09397.10	Ftsk_gamma_domain	1	1	1	0.497806		PF00903.25	Glyoxalase/Bleomycin_resistance_protein/Dioxygenase_superfamily	0	1	0	0.794954		PF02881.19	SRP54-type_protein,_helical_bundle_domain	2	0	0	0	2	0.4294		PF02880.16	Phosphoglucomutase/phosphomannomutase,_alpha/beta/alpha_domain_III	3	2	2	2
PF01264.21	Chorismate_synthase	1	1	1	0.582619		PF00797.17	N-acetyltransferase	0	0	1	0.792232		PF08459.11	UvrC_Helix-hairpin-helix_N-terminal	1	1	1	0.502946		PF09424.10	Yqey-like_protein	1	1	1	0.497806		PF00932.19	Lamin_Tail_Domain	0	1	0	0.794954		PF02895.14	Signal_transducing_histidine_kinase,_homodimeric_domain	2	0	1	1	0	0.4294		PF10431.9	C-terminal,_D2-small_domain,_of_ClpB_protein	3	2	0	3
PF01330.21	RuvA_N_terminal_domain	1	1	1	0.582619		PF00850.19	Histone_deacetylase_domain	0	1	0	0.792232		PF08501.11	Shikimate_dehydrogenase_substrate_binding_domain	1	1	1	0.502946		PF09827.9	CRISPR_associated_protein_Cas2	1	0	2	0.497806		PF01008.17	Initiation_factor_2_subunit_family	0	1	0	0.794954		PF03349.16	Outer_membrane_protein_transport_protein_(OMPP1/FadL/TodX)	2	1	1	0	0	0.4294		PF00011.21	Hsp20/alpha_crystallin_family	2	3	1	2
PF01351.18	Ribonuclease_HII	1	1	1	0.582619		PF00862.19	Sucrose_synthase	0	1	0	0.792232		PF08502.10	LeuA_allosteric_(dimerisation)_domain	1	1	1	0.502946		PF10369.9	Small_subunit_of_acetolactate_synthase	1	1	1	0.497806		PF01011.21	PQQ_enzyme_repeat	0	1	0	0.794954		PF03480.13	Bacterial_extracellular_solute-binding_protein,_family_7	2	0	0	1	1	0.4294		PF00456.21	Transketolase,_thiamine_diphosphate_binding_domain	2	1	1	2
PF01367.20	5_-3__exonuclease,_C-terminal_SAM_fold	1	1	1	0.582619		PF00891.18	O-methyltransferase_domain	0	0	1	0.792232		PF08529.11	NusA_N-terminal_domain	1	1	1	0.502946		PF10396.9	GTP-binding_protein_TrmE_N-terminus	1	1	1	0.497806		PF01032.18	FecCD_transport_family	0	1	0	0.794954		PF03720.15	UDP-glucose/GDP-mannose_dehydrogenase_family,_UDP_binding_domain	2	1	0	1	0	0.4294		PF00543.22	Nitrogen_regulatory_protein_P-II	2	2	1	1
PF01379.20	Porphobilinogen_deaminase,_dipyromethane_cofactor_binding_domain	1	1	1	0.582619		PF00903.25	Glyoxalase/Bleomycin_resistance_protein/Dioxygenase_superfamily	0	1	0	0.792232		PF08541.10	3-Oxoacyl-[acyl-carrier-protein_(ACP)]_synthase_III_C_terminal	1	1	1	0.502946		PF10458.9	Valyl_tRNA_synthetase_tRNA_binding_arm	1	1	1	0.497806		PF01119.19	DNA_mismatch_repair_protein,_C-terminal_domain	0	1	0	0.794954		PF03748.14	Flagellar_basal_body-associated_protein_FliL	2	0	1	1	0	0.4294		PF00984.19	UDP-glucose/GDP-mannose_dehydrogenase_family,_central_domain	2	2	0	2
PF01386.19	Ribosomal_L25p_family	1	1	1	0.582619		PF00908.17	dTDP-4-dehydrorhamnose_3,5-epimerase	0	1	0	0.792232		PF08545.10	3-Oxoacyl-[acyl-carrier-protein_(ACP)]_synthase_III	1	1	1	0.502946		PF10672.9	S-adenosylmethionine-dependent_methyltransferase	1	2	0	0.497806		PF01127.22	Succinate_dehydrogenase/Fumarate_reductase_transmembrane_subunit	0	1	0	0.794954		PF04002.15	RadC-like_JAB_domain	2	1	0	0	1	0.4294		PF01040.18	UbiA_prenyltransferase_family	2	2	1	1
PF01409.20	tRNA_synthetases_class_II_core_domain_(F)	1	1	1	0.582619		PF00932.19	Lamin_Tail_Domain	0	1	0	0.792232		PF08761.11	dUTPase	1	1	1	0.502946		PF11614.8	IG-like_fold_at_C-terminal_of_FixG,_putative_oxidoreductase	1	2	0	0.497806		PF01155.19	Hydrogenase/urease_nickel_incorporation,_metallochaperone,_hypA	0	1	0	0.794954		PF05036.13	Sporulation_related_domain	2	0	1	1	0	0.4294		PF01052.20	Type_III_flagellar_switch_regulator_(C-ring)_FliN_C-term	2	0	3	3
PF01411.19	tRNA_synthetases_class_II_(A)	1	1	1	0.582619		PF01008.17	Initiation_factor_2_subunit_family	0	1	0	0.792232		PF09285.11	Elongation_factor_P,_C-terminal	1	2	0	0.502946		PF11791.8	Aconitate_B_N-terminal_domain	1	1	1	0.497806		PF01169.19	Uncharacterized_protein_family_UPF0016	0	1	0	0.794954		PF05226.11	CHASE2_domain	2	0	1	0	1	0.4294		PF01103.23	Surface_antigen	2	3	1	1
PF01425.21	Amidase	1	1	1	0.582619		PF01011.21	PQQ_enzyme_repeat	0	1	0	0.792232		PF09397.10	Ftsk_gamma_domain	1	1	1	0.502946		PF11940.8	Domain_of_unknown_function_(DUF3458)_Ig-like_fold	1	1	1	0.497806		PF01182.20	Glucosamine-6-phosphate_isomerases/6-phosphogluconolactonase	0	1	0	0.794954		PF05494.12	MlaC_protein	2	0	0	0	2	0.4294		PF01272.19	Transcription_elongation_factor,_GreA/GreB,_C-term	2	1	1	2
PF01450.19	Acetohydroxy_acid_isomeroreductase,_catalytic_domain	1	1	1	0.582619		PF01032.18	FecCD_transport_family	0	1	0	0.792232		PF09424.10	Yqey-like_protein	1	1	1	0.502946		PF11987.8	Translation-initiation_factor_2	1	1	1	0.497806		PF01187.18	Macrophage_migration_inhibitory_factor_(MIF)	0	1	0	0.794954		PF05635.11	23S_rRNA-intervening_sequence_protein	2	2	0	0	0	0.4294		PF01925.19	Sulfite_exporter_TauE/SafE	2	1	2	1
PF01493.19	GXGXG_motif	1	1	1	0.582619		PF01119.19	DNA_mismatch_repair_protein,_C-terminal_domain	0	1	0	0.792232		PF10369.9	Small_subunit_of_acetolactate_synthase	1	1	1	0.502946		PF12002.8	MgsA_AAA+_ATPase_C_terminal	1	1	1	0.497806		PF01203.19	Type_II_secretion_system_(T2SS),_protein_N	0	1	0	0.794954		PF07676.12	WD40-like_Beta_Propeller_Repeat	2	0	0	0	2	0.4294		PF03279.13	Bacterial_lipid_A_biosynthesis_acyltransferase	2	1	1	1
PF01502.18	Phosphoribosyl-AMP_cyclohydrolase	1	1	1	0.582619		PF01127.22	Succinate_dehydrogenase/Fumarate_reductase_transmembrane_subunit	0	1	0	0.792232		PF10385.9	RNA_polymerase_beta_subunit_external_1_domain	1	1	1	0.502946		PF12344.8	Ultra-violet_resistance_protein_B	1	1	1	0.497806		PF01235.17	Sodium:alanine_symporter_family	0	1	0	0.794954		PF08406.10	CbbQ/NirQ/NorQ_C-terminal	2	1	0	0	1	0.4294		PF03449.15	Transcription_elongation_factor,_N-terminal	2	1	2	2
PF01503.17	Phosphoribosyl-ATP_pyrophosphohydrolase	1	1	1	0.582619		PF01169.19	Uncharacterized_protein_family_UPF0016	0	1	0	0.792232		PF10396.9	GTP-binding_protein_TrmE_N-terminus	1	1	1	0.502946		PF12631.7	MnmE_helical_domain	1	1	1	0.497806		PF01243.20	Pyridoxamine_5_-phosphate_oxidase	0	0	1	0.794954		PF08463.10	EcoEI_R_protein_C-terminal	2	0	1	0	1	0.4294		PF03477.16	ATP_cone_domain	2	1	2	1
PF01509.18	TruB_family_pseudouridylate_synthase_(N_terminal_domain)	1	1	1	0.582619		PF01177.22	Asp/Glu/Hydantoin_racemase	0	1	0	0.792232		PF10458.9	Valyl_tRNA_synthetase_tRNA_binding_arm	1	1	1	0.502946		PF12705.7	PD-(D/E)XK_nuclease_superfamily	1	0	2	0.497806		PF01295.18	Adenylate_cyclase,_class-I	0	1	0	0.794954		PF11127.8	Protein_of_unknown_function_(DUF2892)	2	1	0	0	1	0.4294		PF03721.14	UDP-glucose/GDP-mannose_dehydrogenase_family,_NAD_binding_domain	2	2	0	2
PF01510.25	N-acetylmuramoyl-L-alanine_amidase	1	2	0	0.582619		PF01182.20	Glucosamine-6-phosphate_isomerases/6-phosphogluconolactonase	0	1	0	0.792232		PF11614.8	IG-like_fold_at_C-terminal_of_FixG,_putative_oxidoreductase	1	2	0	0.502946		PF13155.6	Toprim-like	1	1	1	0.497806		PF01322.20	Cytochrome_C_	0	1	0	0.794954		PF13470.6	PIN_domain	2	1	0	1	0	0.4294		PF03773.13	Predicted_permease	2	1	2	2
PF01513.21	ATP-NAD_kinase	1	1	1	0.582619		PF01187.18	Macrophage_migration_inhibitory_factor_(MIF)	0	1	0	0.792232		PF11791.8	Aconitate_B_N-terminal_domain	1	1	1	0.502946		PF13184.6	NusA-like_KH_domain	1	1	1	0.497806		PF01329.19	Pterin_4_alpha_carbinolamine_dehydratase	0	1	0	0.794954		PF13495.6	Phage_integrase,_N-terminal_SAM-like_domain	2	0	0	1	1	0.4294		PF04143.14	Sulphur_transport	2	2	2	2
PF01580.18	FtsK/SpoIIIE_family	1	1	1	0.582619		PF01203.19	Type_II_secretion_system_(T2SS),_protein_N	0	1	0	0.792232		PF11940.8	Domain_of_unknown_function_(DUF3458)_Ig-like_fold	1	1	1	0.502946		PF13288.6	DXP_reductoisomerase_C-terminal_domain	1	1	1	0.497806		PF01345.18	Domain_of_unknown_function_DUF11	0	1	0	0.794954		PF13508.7	Acetyltransferase_(GNAT)_domain	2	1	0	0	1	0.4294		PF06325.13	Ribosomal_protein_L11_methyltransferase_(PrmA)	2	2	1	1
PF01632.19	Ribosomal_protein_L35	1	1	1	0.582619		PF01235.17	Sodium:alanine_symporter_family	0	1	0	0.792232		PF11987.8	Translation-initiation_factor_2	1	1	1	0.502946		PF13335.6	Magnesium_chelatase,_subunit_ChlI_C-terminal	1	1	1	0.497806		PF01447.18	Thermolysin_metallopeptidase,_catalytic_domain	0	0	1	0.794954		PF13524.6	Glycosyl_transferases_group_1	2	1	0	1	0	0.4294		PF08282.12	haloacid_dehalogenase-like_hydrolase	2	2	1	2
PF01634.18	ATP_phosphoribosyltransferase	1	1	1	0.582619		PF01243.20	Pyridoxamine_5_-phosphate_oxidase	0	0	1	0.792232		PF12002.8	MgsA_AAA+_ATPase_C_terminal	1	1	1	0.502946		PF13394.6	4Fe-4S_single_cluster_domain	1	0	2	0.497806		PF01455.18	HupF/HypC_family	0	1	0	0.794954		PF13677.6	Membrane_MotB_of_proton-channel_complex_MotA/MotB	2	0	1	1	0	0.4294		PF13085.6	2Fe-2S_iron-sulfur_cluster_binding_domain	2	2	2	2
PF01641.18	SelR_domain	1	1	1	0.582619		PF01295.18	Adenylate_cyclase,_class-I	0	1	0	0.792232		PF12156.8	Putative_metal-binding_domain_of_cation_transport_ATPase	1	1	1	0.502946		PF13401.6	AAA_domain	1	2	0	0.497806		PF01472.20	PUA_domain	0	1	0	0.794954		PF14815.6	NUDIX_domain	2	0	0	0	2	0.4294		PF13187.6	4Fe-4S_dicluster_domain	2	1	2	1
PF01653.18	NAD-dependent_DNA_ligase_adenylation_domain	1	1	1	0.582619		PF01313.19	Bacterial_export_proteins,_family_3	0	1	0	0.792232		PF12344.8	Ultra-violet_resistance_protein_B	1	1	1	0.502946		PF13470.6	PIN_domain	1	2	0	0.497806		PF01487.15	Type_I_3-dehydroquinase	0	0	1	0.794954		PF00501.28	AMP-binding_enzyme	8	3	3	2	5	0.446918		PF13505.6	Outer_membrane_protein_beta-barrel_domain	2	5	1	0
PF01668.18	SmpB_protein	1	1	1	0.582619		PF01322.20	Cytochrome_C_	0	1	0	0.792232		PF12631.7	MnmE_helical_domain	1	1	1	0.502946		PF13501.6	Sulfur_oxidation_protein_SoxY	1	1	1	0.497806		PF01497.18	Periplasmic_binding_protein	0	1	0	0.794954		PF00691.20	OmpA_family	8	5	4	3	1	0.446918		PF13657.6	HipA_N-terminal_domain	2	1	1	1
PF01678.19	Diaminopimelate_epimerase	1	1	1	0.582619		PF01329.19	Pterin_4_alpha_carbinolamine_dehydratase	0	1	0	0.792232		PF12679.7	ABC-2_family_transporter_protein	1	1	1	0.502946		PF13507.6	CobB/CobQ-like_glutamine_amidotransferase_domain	1	1	1	0.497806		PF01515.19	Phosphate_acetyl/butaryl_transferase	0	1	0	0.794954		PF08241.12	Methyltransferase_domain	8	7	1	1	4	0.446918		PF14520.6	Helix-hairpin-helix_domain	2	1	1	2
PF01687.17	Riboflavin_kinase	1	1	1	0.582619		PF01345.18	Domain_of_unknown_function_DUF11	0	1	0	0.792232		PF12705.7	PD-(D/E)XK_nuclease_superfamily	1	0	2	0.502946		PF13524.6	Glycosyl_transferases_group_1	1	2	0	0.497806		PF01527.20	Transposase	0	1	0	0.794954		PF00263.21	Bacterial_type_II_and_III_secretion_system_protein	3	2	0	1	1	0.457851		PF17147.4	Pyruvate:ferredoxin_oxidoreductase_core_domain_II	2	2	2	2
PF01699.24	Sodium/calcium_exchanger_protein	1	1	1	0.582619		PF01447.18	Thermolysin_metallopeptidase,_catalytic_domain	0	0	1	0.792232		PF13155.6	Toprim-like	1	1	1	0.502946		PF13525.6	Outer_membrane_lipoprotein	1	1	1	0.497806		PF01547.25	Bacterial_extracellular_solute-binding_protein	0	0	1	0.794954		PF00355.26	Rieske_[2Fe-2S]_domain	3	1	1	0	2	0.457851		PF18766.1	SWI2/SNF2_ATPase	2	2	1	0
PF01702.18	Queuine_tRNA-ribosyltransferase	1	1	1	0.582619		PF01472.20	PUA_domain	0	1	0	0.792232		PF13184.6	NusA-like_KH_domain	1	1	1	0.502946		PF13541.6	Subunit_ChlI_of_Mg-chelatase	1	1	1	0.497806		PF01609.21	Transposase_DDE_domain	0	1	0	0.794954		PF00420.24	NADH-ubiquinone/plastoquinone_oxidoreductase_chain_4L	3	1	1	1	1	0.457851		PF01370.21	NAD_dependent_epimerase/dehydratase_family	11	7	2	7
PF01709.20	Transcriptional_regulator	1	1	1	0.582619		PF01487.15	Type_I_3-dehydroquinase	0	0	1	0.792232		PF13241.6	Putative_NAD(P)-binding	1	1	1	0.502946		PF13558.6	Putative_exonuclease_SbcCD,_C_subunit	1	2	0	0.497806		PF01619.18	Proline_dehydrogenase	0	1	0	0.794954		PF00482.23	Type_II_secretion_system_(T2SS),_protein_F	3	1	0	2	1	0.457851		PF00702.26	haloacid_dehalogenase-like_hydrolase	8	5	5	2
PF01713.21	Smr_domain	1	1	1	0.582619		PF01497.18	Periplasmic_binding_protein	0	1	0	0.792232		PF13335.6	Magnesium_chelatase,_subunit_ChlI_C-terminal	1	1	1	0.502946		PF13560.6	Helix-turn-helix_domain	1	1	1	0.497806		PF01628.21	HrcA_protein_C_terminal_domain	0	1	0	0.794954		PF00550.25	Phosphopantetheine_attachment_site	3	1	1	1	1	0.457851		PF07719.17	Tetratricopeptide_repeat	8	1	4	2
PF01715.17	IPP_transferase	1	1	1	0.582619		PF01515.19	Phosphate_acetyl/butaryl_transferase	0	1	0	0.792232		PF13394.6	4Fe-4S_single_cluster_domain	1	0	2	0.502946		PF13631.6	Cytochrome_b(N-terminal)/b6/petB	1	1	1	0.497806		PF01661.21	Macro_domain	0	1	0	0.794954		PF00574.23	Clp_protease	3	1	1	1	1	0.457851		PF00515.28	Tetratricopeptide_repeat	7	1	1	3
PF01725.16	Ham1_family	1	1	1	0.582619		PF01527.20	Transposase	0	1	0	0.792232		PF13401.6	AAA_domain	1	2	0	0.502946		PF13677.6	Membrane_MotB_of_proton-channel_complex_MotA/MotB	1	2	0	0.497806		PF01694.22	Rhomboid_family	0	1	0	0.794954		PF01135.19	Protein-L-isoaspartate(D-aspartate)_O-methyltransferase_(PCMT)	3	1	1	1	1	0.457851		PF07690.16	Major_Facilitator_Superfamily	7	3	3	4
PF01728.19	FtsJ-like_methyltransferase	1	1	1	0.582619		PF01547.25	Bacterial_extracellular_solute-binding_protein	0	0	1	0.792232		PF13484.6	4Fe-4S_double_cluster_binding_domain	1	1	1	0.502946		PF13685.6	Iron-containing_alcohol_dehydrogenase	1	1	1	0.497806		PF01712.19	Deoxynucleoside_kinase	0	1	0	0.794954		PF01225.25	Mur_ligase_family,_catalytic_domain	3	1	1	1	1	0.457851		PF00890.24	FAD_binding_domain	6	3	4	3
PF01729.19	Quinolinate_phosphoribosyl_transferase,_C-terminal_domain	1	1	1	0.582619		PF01564.17	Spermine/spermidine_synthase_domain	0	1	0	0.792232		PF13505.6	Outer_membrane_protein_beta-barrel_domain	1	2	0	0.502946		PF13710.6	ACT_domain	1	1	1	0.497806		PF01717.18	Cobalamin-independent_synthase,_Catalytic_domain	0	0	1	0.794954		PF01595.20	Cyclin_M_transmembrane_N-terminal_domain	3	1	1	1	1	0.457851		PF00092.28	von_Willebrand_factor_type_A_domain	5	5	2	3
PF01747.17	ATP-sulfurylase	1	1	1	0.582619		PF01619.18	Proline_dehydrogenase	0	1	0	0.792232		PF13507.6	CobB/CobQ-like_glutamine_amidotransferase_domain	1	1	1	0.502946		PF13742.6	OB-fold_nucleic_acid_binding_domain	1	1	1	0.497806		PF01726.16	LexA_DNA_binding_domain	0	1	0	0.794954		PF04607.17	Region_found_in_RelA_/_SpoT_proteins	3	1	1	1	1	0.457851		PF00679.24	Elongation_factor_G_C-terminus	5	3	3	2
PF01757.22	Acyltransferase_family	1	2	0	0.582619		PF01624.20	MutS_domain_I	0	1	0	0.792232		PF13525.6	Outer_membrane_lipoprotein	1	1	1	0.502946		PF13793.6	N-terminal_domain_of_ribose_phosphate_pyrophosphokinase	1	1	1	0.497806		PF01738.18	Dienelactone_hydrolase_family	0	0	1	0.794954		PF06808.12	Tripartite_ATP-independent_periplasmic_transporter,_DctM_component	3	1	1	1	1	0.457851		PF02775.21	Thiamine_pyrophosphate_enzyme,_C-terminal_TPP_binding_domain	5	3	3	3
PF01761.20	3-dehydroquinate_synthase	1	1	1	0.582619		PF01628.21	HrcA_protein_C_terminal_domain	0	1	0	0.792232		PF13580.6	SIS_domain	1	1	1	0.502946		PF13840.6	ACT_domain	1	1	1	0.497806		PF01750.18	Hydrogenase_maturation_protease	0	1	0	0.794954		PF10442.9	FIST_C_domain	3	1	2	1	0	0.457851		PF03144.25	Elongation_factor_Tu_domain_2	5	3	3	2
PF01765.19	Ribosome_recycling_factor	1	1	1	0.582619		PF01661.21	Macro_domain	0	1	0	0.792232		PF13631.6	Cytochrome_b(N-terminal)/b6/petB	1	1	1	0.502946		PF13860.6	FlgD_Ig-like_domain	1	1	1	0.497806		PF01810.18	LysE_type_translocator	0	0	1	0.794954		PF10589.9	NADH-ubiquinone_oxidoreductase-F_iron-sulfur_binding_region	3	1	1	1	1	0.457851		PF01479.25	S4_domain	4	3	1	4
PF01782.18	RimM_N-terminal_domain	1	1	1	0.582619		PF01694.22	Rhomboid_family	0	1	0	0.792232		PF13677.6	Membrane_MotB_of_proton-channel_complex_MotA/MotB	1	2	0	0.502946		PF13932.6	GidA_associated_domain	1	1	1	0.497806		PF01841.19	Transglutaminase-like_superfamily	0	0	1	0.794954		PF13328.6	HD_domain	3	1	1	1	1	0.457851		PF01553.21	Acyltransferase	4	1	3	3
PF01783.23	Ribosomal_L32p_protein_family	1	1	1	0.582619		PF01695.17	IstB-like_ATP_binding_protein	0	1	0	0.792232		PF13685.6	Iron-containing_alcohol_dehydrogenase	1	1	1	0.502946		PF14306.6	PUA-like_domain	1	1	1	0.497806		PF01869.20	BadF/BadG/BcrA/BcrD_ATPase_family	0	1	0	0.794954		PF13672.6	Protein_phosphatase_2C	3	1	1	1	1	0.457851		PF01842.25	ACT_domain	4	2	2	2
PF01784.18	NIF3_(NGG1p_interacting_factor_3)	1	1	1	0.582619		PF01712.19	Deoxynucleoside_kinase	0	1	0	0.792232		PF13707.6	RloB-like_protein	1	0	2	0.502946		PF14489.6	QueF-like_protein	1	1	1	0.497806		PF01875.17	Memo-like_protein	0	1	0	0.794954		PF00109.26	Beta-ketoacyl_synthase,_N-terminal_domain	4	1	1	1	3	0.474492		PF02875.21	Mur_ligase_family,_glutamate_ligase_domain	4	2	2	2
PF01790.18	Prolipoprotein_diacylglyceryl_transferase	1	1	1	0.582619		PF01726.16	LexA_DNA_binding_domain	0	1	0	0.792232		PF13710.6	ACT_domain	1	1	1	0.502946		PF14572.6	Phosphoribosyl_synthetase-associated_domain	1	1	1	0.497806		PF01887.16	S-adenosyl-l-methionine_hydroxide_adenosyltransferase	0	1	0	0.794954		PF00216.21	Bacterial_DNA-binding_protein	4	1	1	1	3	0.474492		PF06429.13	Flagellar_basal_body_rod_FlgEFG_protein_C-terminal	4	0	4	5
PF01795.19	MraW_methylase_family	1	1	1	0.582619		PF01738.18	Dienelactone_hydrolase_family	0	0	1	0.792232		PF13742.6	OB-fold_nucleic_acid_binding_domain	1	1	1	0.502946		PF14579.6	Helix-hairpin-helix_motif	1	1	1	0.497806		PF01894.17	Uncharacterised_protein_family_UPF0047	0	1	0	0.794954		PF00639.21	PPIC-type_PPIASE_domain	4	2	1	1	2	0.474492		PF13899.6	Thioredoxin-like	4	3	1	4
PF01807.20	CHC2_zinc_finger	1	1	1	0.582619		PF01750.18	Hydrogenase_maturation_protease	0	1	0	0.792232		PF13793.6	N-terminal_domain_of_ribose_phosphate_pyrophosphokinase	1	1	1	0.502946		PF14667.6	Polysaccharide_biosynthesis_C-terminal_domain	1	1	1	0.497806		PF01903.17	CbiX	0	1	0	0.794954		PF01058.22	NADH_ubiquinone_oxidoreductase,_20_Kd_subunit	4	1	1	2	2	0.474492		PF00160.21	Cyclophilin_type_peptidyl-prolyl_cis-trans_isomerase/CLD	3	2	1	2
PF01809.18	Putative_membrane_protein_insertion_efficiency_factor	1	1	1	0.582619		PF01810.18	LysE_type_translocator	0	0	1	0.792232		PF13840.6	ACT_domain	1	1	1	0.502946		PF14693.6	Ribosomal_protein_TL5,_C-terminal_domain	1	1	1	0.497806		PF01910.17	Thiamine-binding_protein	0	1	0	0.794954		PF01209.18	ubiE/COQ5_methyltransferase_family	4	3	1	1	1	0.474492		PF00730.25	HhH-GPD_superfamily_base_excision_DNA_repair_protein	3	1	3	2
PF01812.20	5-formyltetrahydrofolate_cyclo-ligase_family	1	1	1	0.582619		PF01875.17	Memo-like_protein	0	1	0	0.792232		PF14306.6	PUA-like_domain	1	1	1	0.502946		PF14698.6	Argininosuccinate_lyase_C-terminal	1	1	1	0.497806		PF01924.16	Hydrogenase_formation_hypA_family	0	1	0	0.794954		PF01855.19	Pyruvate_flavodoxin/ferredoxin_oxidoreductase,_thiamine_diP-bdg	4	2	2	2	0	0.474492		PF01041.17	DegT/DnrJ/EryC1/StrS_aminotransferase_family	3	3	1	2
PF01820.21	D-ala_D-ala_ligase_N-terminus	1	1	1	0.582619		PF01887.16	S-adenosyl-l-methionine_hydroxide_adenosyltransferase	0	1	0	0.792232		PF14489.6	QueF-like_protein	1	1	1	0.502946		PF14714.6	KH-domain-like_of_EngA_bacterial_GTPase_enzymes,_C-terminal	1	1	1	0.497806		PF01927.16	Mut7-C_RNAse_domain	0	1	0	0.794954		PF01979.20	Amidohydrolase_family	4	2	2	1	1	0.474492		PF01476.20	LysM_domain	3	4	1	1
PF01883.19	Iron-sulfur_cluster_assembly_protein	1	2	0	0.582619		PF01894.17	Uncharacterised_protein_family_UPF0047	0	1	0	0.792232		PF14572.6	Phosphoribosyl_synthetase-associated_domain	1	1	1	0.502946		PF14748.6	Pyrroline-5-carboxylate_reductase_dimerisation	1	1	1	0.497806		PF01930.17	Domain_of_unknown_function_DUF83	0	0	1	0.794954		PF02310.19	B12_binding_domain	4	1	2	2	1	0.474492		PF01578.20	Cytochrome_C_assembly_protein	3	2	1	1
PF01960.18	ArgJ_family	1	1	1	0.582619		PF01903.17	CbiX	0	1	0	0.792232		PF14579.6	Helix-hairpin-helix_motif	1	1	1	0.502946		PF14849.6	YidC_periplasmic_domain	1	1	1	0.497806		PF01934.17	Protein_of_unknown_function_DUF86	0	1	0	0.794954		PF02801.22	Beta-ketoacyl_synthase,_C-terminal_domain	4	1	1	1	3	0.474492		PF02604.19	Antitoxin_Phd_YefM,_type_II_toxin-antitoxin_system	3	4	0	1
PF01964.18	Radical_SAM_ThiC_family	1	1	1	0.582619		PF01927.16	Mut7-C_RNAse_domain	0	1	0	0.792232		PF14667.6	Polysaccharide_biosynthesis_C-terminal_domain	1	1	1	0.502946		PF16177.5	Acetyl-coenzyme_A_synthetase_N-terminus	1	1	1	0.497806		PF01943.17	Polysaccharide_biosynthesis_protein	0	0	1	0.794954		PF08242.12	Methyltransferase_domain	4	3	0	0	3	0.474492		PF02910.20	Fumarate_reductase_flavoprotein_C-term	3	2	2	2
PF01967.21	MoaC_family	1	1	1	0.582619		PF01930.17	Domain_of_unknown_function_DUF83	0	0	1	0.792232		PF14693.6	Ribosomal_protein_TL5,_C-terminal_domain	1	1	1	0.502946		PF16193.5	AAA_C-terminal_domain	1	1	1	0.497806		PF01944.17	Stage_II_sporulation_protein_M	0	1	0	0.794954		PF14522.6	Cytochrome_c7_and_related_cytochrome_c	4	3	1	1	1	0.474492		PF03167.19	Uracil_DNA_glycosylase_superfamily	3	2	2	2
PF01975.17	Survival_protein_SurE	1	1	1	0.582619		PF01943.17	Polysaccharide_biosynthesis_protein	0	0	1	0.792232		PF14698.6	Argininosuccinate_lyase_C-terminal	1	1	1	0.502946		PF16326.5	ABC_transporter_C-terminal_domain	1	1	1	0.497806		PF01957.18	NfeD-like_C-terminal,_partner-binding	0	1	0	0.794954		PF00575.23	S1_RNA_binding_domain	5	2	2	2	2	0.486255		PF13180.6	PDZ_domain	3	0	2	3
PF02033.18	Ribosome-binding_factor_A	1	1	1	0.582619		PF01944.17	Stage_II_sporulation_protein_M	0	1	0	0.792232		PF14714.6	KH-domain-like_of_EngA_bacterial_GTPase_enzymes,_C-terminal	1	1	1	0.502946		PF16491.5	CAAX_prenyl_protease_N-terminal,_five_membrane_helices	1	1	1	0.497806		PF01963.17	TraB_family	0	1	0	0.794954		PF01565.23	FAD_binding_domain	5	1	1	1	5	0.486255		PF00535.26	Glycosyl_transferase_family_2	9	5	2	4
PF02040.15	Arsenical_pump_membrane_protein	1	2	0	0.582619		PF01957.18	NfeD-like_C-terminal,_partner-binding	0	1	0	0.792232		PF14715.6	N-terminal_domain_of_cytochrome_oxidase-cbb3,_FixP	1	1	1	0.502946		PF16916.5	Dimerisation_domain_of_Zinc_Transporter	1	1	1	0.497806		PF01968.18	Hydantoinase/oxoprolinase	0	1	0	0.794954		PF14691.6	Dihydroprymidine_dehydrogenase_domain_II,_4Fe-4S_cluster	5	1	2	2	3	0.486255		PF00146.21	NADH_dehydrogenase	2	1	1	2
PF02075.17	Crossover_junction_endodeoxyribonuclease_RuvC	1	1	1	0.582619		PF01963.17	TraB_family	0	1	0	0.792232		PF14748.6	Pyrroline-5-carboxylate_reductase_dimerisation	1	1	1	0.502946		PF17432.2	Domain_of_unknown_function_(DUF3458_C)_ARM_repeats	1	1	1	0.497806		PF01980.16	tRNA-methyltransferase_O	0	1	0	0.794954		PF00929.24	Exonuclease	6	2	2	2	4	0.495404		PF00205.22	Thiamine_pyrophosphate_enzyme,_central_domain	2	1	1	1
PF02092.17	Glycyl-tRNA_synthetase_beta_subunit	1	1	1	0.582619		PF01968.18	Hydantoinase/oxoprolinase	0	1	0	0.792232		PF14849.6	YidC_periplasmic_domain	1	1	1	0.502946		PF17657.1	Bacterial_DNA_polymerase_III_alpha_subunit_finger_domain	1	1	1	0.497806		PF01987.17	Mitochondrial_biogenesis_AIM24	0	1	0	0.794954		PF02754.16	Cysteine-rich_domain	6	2	2	2	4	0.495404		PF00329.19	Respiratory-chain_NADH_dehydrogenase,_30_Kd_subunit	2	1	1	1
PF02096.20	60Kd_inner_membrane_protein	1	1	1	0.582619		PF01980.16	tRNA-methyltransferase_O	0	1	0	0.792232		PF16177.5	Acetyl-coenzyme_A_synthetase_N-terminus	1	1	1	0.502946		PF17755.1	UvrA_DNA-binding_domain	1	1	1	0.497806		PF01991.18	ATP_synthase_(E/31_kDa)_subunit	0	1	0	0.794954		PF13424.6	Tetratricopeptide_repeat	6	0	0	1	9	0.495404		PF00346.19	Respiratory-chain_NADH_dehydrogenase,_49_Kd_subunit	2	1	1	2
PF02132.15	RecR_protein	1	1	1	0.582619		PF01987.17	Mitochondrial_biogenesis_AIM24	0	1	0	0.792232		PF16193.5	AAA_C-terminal_domain	1	1	1	0.502946		PF17759.1	Phenylalanyl_tRNA_synthetase_beta_chain_CLM_domain	1	1	1	0.497806		PF01992.16	ATP_synthase_(C/AC39)_subunit	0	1	0	0.794954		PF13431.6	Tetratricopeptide_repeat	6	0	0	1	9	0.495404		PF00521.20	DNA_gyrase/topoisomerase_IV,_subunit_A	2	1	1	1
PF02152.18	Dihydroneopterin_aldolase	1	1	1	0.582619		PF01991.18	ATP_synthase_(E/31_kDa)_subunit	0	1	0	0.792232		PF16320.5	Ribosomal_protein_L7/L12_dimerisation_domain	1	1	1	0.502946		PF17760.1	UvrA_interaction_domain	1	1	1	0.497806		PF02119.16	Flagellar_P-ring_protein	0	1	0	0.794954		PF12804.7	MobA-like_NTP_transferase_domain	7	3	1	4	4	0.502937		PF00675.20	Insulinase_(Peptidase_family_M16)	2	1	1	1
PF02153.17	Prephenate_dehydrogenase	1	1	1	0.582619		PF01992.16	ATP_synthase_(C/AC39)_subunit	0	1	0	0.792232		PF16491.5	CAAX_prenyl_protease_N-terminal,_five_membrane_helices	1	1	1	0.502946		PF17762.1	HTH_domain_found_in_ParB_protein	1	1	1	0.497806		PF02233.16	NAD(P)_transhydrogenase_beta_subunit	0	1	0	0.794954		PF00006.25	ATP_synthase_alpha/beta_family,_nucleotide-binding_domain	8	3	4	4	3	0.509378		PF00773.19	RNB_domain	2	1	1	1
PF02163.22	Peptidase_family_M50	1	1	1	0.582619		PF02086.15	D12_class_N6_adenine-specific_DNA_methyltransferase	0	0	1	0.792232		PF17152.4	Periplasmic_sensor_domain	1	2	0	0.502946		PF17768.1	RecJ_OB_domain	1	1	1	0.497806		PF02275.18	Linear_amide_C-N_hydrolases,_choloylglycine_hydrolase_family	0	1	0	0.794954		PF12838.7	4Fe-4S_dicluster_domain	9	2	4	4	6	0.515031		PF00793.20	DAHP_synthetase_I_family	2	1	1	1
PF02190.16	ATP-dependent_protease_La_(LON)_substrate-binding_domain	1	1	1	0.582619		PF02233.16	NAD(P)_transhydrogenase_beta_subunit	0	1	0	0.792232		PF17432.2	Domain_of_unknown_function_(DUF3458_C)_ARM_repeats	1	1	1	0.502946		PF17854.1	FtsK_alpha_domain	1	1	1	0.497806		PF02316.16	Mu_DNA-binding_domain	0	1	0	0.794954		PF13847.6	Methyltransferase_domain	11	8	1	4	7	0.524683		PF00899.21	ThiF_family	2	2	1	2
PF02223.17	Thymidylate_kinase	1	1	1	0.582619		PF02253.15	Phospholipase_A1	0	1	0	0.792232		PF17657.1	Bacterial_DNA_polymerase_III_alpha_subunit_finger_domain	1	1	1	0.502946		PF17864.1	RuvB_AAA_lid_domain	1	1	1	0.497806		PF02317.17	NAD/NADP_octopine/nopaline_dehydrogenase,_alpha-helical_domain	0	1	0	0.794954		PF00350.23	Dynamin_family	3	2	1	1	1	0.561858		PF00916.20	Sulfate_permease_family	2	1	1	1
PF02261.16	Aspartate_decarboxylase	1	1	1	0.582619		PF02275.18	Linear_amide_C-N_hydrolases,_choloylglycine_hydrolase_family	0	1	0	0.792232		PF17755.1	UvrA_DNA-binding_domain	1	1	1	0.502946		PF18072.1	Formylglycinamide_ribonucleotide_amidotransferase_linker_domain	1	1	1	0.497806		PF02366.18	Dolichyl-phosphate-mannose-protein_mannosyltransferase	0	1	0	0.794954		PF01207.17	Dihydrouridine_synthase_(Dus)	3	1	1	1	2	0.561858		PF01026.21	TatD_related_DNase	2	1	1	1
PF02357.19	Transcription_termination_factor_nusG	1	1	1	0.582619		PF02316.16	Mu_DNA-binding_domain	0	1	0	0.792232		PF17760.1	UvrA_interaction_domain	1	1	1	0.502946		PF18073.1	Rubredoxin_metal_binding_domain	1	1	1	0.497806		PF02381.18	MraZ_protein,_putative_antitoxin-like	0	1	0	0.794954		PF01384.20	Phosphate_transporter_family	3	1	1	1	2	0.561858		PF01029.18	NusB_family	2	1	1	1
PF02367.17	Threonylcarbamoyl_adenosine_biosynthesis_protein_TsaE	1	1	1	0.582619		PF02317.17	NAD/NADP_octopine/nopaline_dehydrogenase,_alpha-helical_domain	0	1	0	0.792232		PF17762.1	HTH_domain_found_in_ParB_protein	1	1	1	0.502946		PF00012.20	Hsp70_protein	2	3	3	0.511672		PF02405.16	Permease_MlaE	0	1	0	0.794954		PF01434.18	Peptidase_family_M41	3	1	1	2	1	0.561858		PF01230.23	HIT_domain	2	1	0	2
PF02386.16	Cation_transport_protein	1	1	1	0.582619		PF02366.18	Dolichyl-phosphate-mannose-protein_mannosyltransferase	0	1	0	0.792232		PF17768.1	RecJ_OB_domain	1	1	1	0.502946		PF00254.28	FKBP-type_peptidyl-prolyl_cis-trans_isomerase	2	3	3	0.511672		PF02423.15	Ornithine_cyclodeaminase/mu-crystallin_family	0	0	1	0.794954		PF01743.20	Poly_A_polymerase_head_domain	3	1	1	1	2	0.561858		PF01288.20	7,8-dihydro-6-hydroxymethylpterin-pyrophosphokinase_(HPPK)	2	1	1	1
PF02390.17	Putative_methyltransferase	1	1	1	0.582619		PF02381.18	MraZ_protein,_putative_antitoxin-like	0	1	0	0.792232		PF17854.1	FtsK_alpha_domain	1	1	1	0.502946		PF01058.22	NADH_ubiquinone_oxidoreductase,_20_Kd_subunit	2	4	2	0.511672		PF02446.17	4-alpha-glucanotransferase	0	1	0	0.794954		PF02687.21	FtsX-like_permease_family	3	1	2	0	2	0.561858		PF01297.17	Zinc-uptake_complex_component_A_periplasmic	2	1	2	1
PF02391.17	MoaE_protein	1	1	1	0.582619		PF02423.15	Ornithine_cyclodeaminase/mu-crystallin_family	0	0	1	0.792232		PF17862.1	AAA+_lid_domain	1	1	1	0.502946		PF01380.22	SIS_domain	2	2	4	0.511672		PF02460.18	Patched_family	0	1	0	0.794954		PF02786.17	Carbamoyl-phosphate_synthase_L_chain,_ATP_binding_domain	3	1	1	1	2	0.561858		PF01594.16	AI-2E_family_transporter	2	2	2	1
PF02401.18	LytB_protein	1	1	1	0.582619		PF02446.17	4-alpha-glucanotransferase	0	1	0	0.792232		PF17864.1	RuvB_AAA_lid_domain	1	1	1	0.502946		PF01751.22	Toprim_domain	2	3	3	0.511672		PF02465.18	Flagellar_hook-associated_protein_2_N-terminus	0	1	0	0.794954		PF08495.10	FIST_N_domain	3	1	3	1	0	0.561858		PF01612.20	3_-5__exonuclease	2	1	1	1
PF02403.22	Seryl-tRNA_synthetase_N-terminal_domain	1	1	1	0.582619		PF02452.17	PemK-like,_MazF-like_toxin_of_type_II_toxin-antitoxin_system	0	1	0	0.792232		PF18072.1	Formylglycinamide_ribonucleotide_amidotransferase_linker_domain	1	1	1	0.502946		PF02472.16	Biopolymer_transport_protein_ExbD/TolR	2	5	1	0.511672		PF02492.19	CobW/HypB/UreG,_nucleotide-binding_domain	0	1	0	0.794954		PF08659.10	KR_domain	3	1	1	1	2	0.561858		PF01625.21	Peptide_methionine_sulfoxide_reductase	2	2	1	1
PF02410.15	Ribosomal_silencing_factor_during_starvation	1	1	1	0.582619		PF02460.18	Patched_family	0	1	0	0.792232		PF18073.1	Rubredoxin_metal_binding_domain	1	1	1	0.502946		PF02769.22	AIR_synthase_related_protein,_C-terminal_domain	2	3	3	0.511672		PF02493.20	MORN_repeat	0	0	1	0.794954		PF12848.7	ABC_transporter	3	2	1	1	1	0.561858		PF01882.18	Protein_of_unknown_function_DUF58	2	2	1	1
PF02416.16	mttA/Hcf106_family	1	1	1	0.582619		PF02465.18	Flagellar_hook-associated_protein_2_N-terminus	0	1	0	0.792232		PF18765.1	Polymerase_beta,_Nucleotidyltransferase	1	0	2	0.502946		PF08264.13	Anticodon-binding_domain_of_tRNA	2	3	3	0.511672		PF02494.16	HYR_domain	0	1	0	0.794954		PF13193.6	AMP-binding_enzyme_C-terminal_domain	3	2	1	1	1	0.561858		PF01883.19	Iron-sulfur_cluster_assembly_protein	2	1	3	1
PF02433.15	Cytochrome_C_oxidase,_mono-heme_subunit/FixO	1	1	1	0.582619		PF02493.20	MORN_repeat	0	0	1	0.792232		PF00092.28	von_Willebrand_factor_type_A_domain	2	5	1	0.519524		PF13173.6	AAA_domain	2	1	5	0.511672		PF02503.17	Polyphosphate_kinase_middle_domain	0	1	0	0.794954		PF01435.18	Peptidase_family_M48	4	2	1	1	3	0.562441		PF01936.18	NYN_domain	2	1	0	0
PF02436.18	Conserved_carboxylase_domain	1	1	1	0.582619		PF02494.16	HYR_domain	0	1	0	0.792232		PF00437.20	Type_II/IV_secretion_system_protein	2	4	2	0.519524		PF14437.6	MafB19-like_deaminase	2	3	3	0.511672		PF02517.16	CPBP_intramembrane_metalloprotease	0	0	1	0.794954		PF13098.6	Thioredoxin-like_domain	4	2	1	1	3	0.562441		PF02195.18	ParB-like_nuclease_domain	2	2	1	1
PF02445.16	Quinolinate_synthetase_A_protein	1	1	1	0.582619		PF02517.16	CPBP_intramembrane_metalloprotease	0	0	1	0.792232		PF00665.26	Integrase_core_domain	2	4	2	0.519524		PF14602.6	Hexapeptide_repeat_of_succinyl-transferase	2	3	3	0.511672		PF02525.17	Flavodoxin-like_fold	0	0	1	0.794954		PF00137.21	ATP_synthase_subunit_C	2	1	1	1	0	0.563277		PF02776.18	Thiamine_pyrophosphate_enzyme,_N-terminal_TPP_binding_domain	2	1	1	1
PF02464.17	Competence-damaged_protein	1	1	1	0.582619		PF02525.17	Flavodoxin-like_fold	0	0	1	0.792232		PF01380.22	SIS_domain	2	2	4	0.519524		PF02463.19	RecF/RecN/SMC_N_terminal_domain	3	5	5	0.517153		PF02534.14	Type_IV_secretory_system_Conjugative_DNA_transfer	0	1	0	0.794954		PF00140.20	Sigma-70_factor,_region_1.2	2	1	1	1	0	0.563277		PF02911.18	Formyl_transferase,_C-terminal_domain	2	1	2	1
PF02470.20	MlaD_protein	1	2	0	0.582619		PF02534.14	Type_IV_secretory_system_Conjugative_DNA_transfer	0	1	0	0.792232		PF01420.19	Type_I_restriction_modification_DNA_specificity_domain	2	5	1	0.519524		PF13738.6	Pyridine_nucleotide-disulphide_oxidoreductase	3	7	3	0.517153		PF02538.14	Hydantoinase_B/oxoprolinase	0	1	0	0.794954		PF00204.25	DNA_gyrase_B	2	1	0	1	1	0.563277		PF03054.16	tRNA_methyl_transferase	2	1	1	1
PF02482.19	Sigma_54_modulation_protein_/_S30EA_ribosomal_protein	1	1	1	0.582619		PF02538.14	Hydantoinase_B/oxoprolinase	0	1	0	0.792232		PF02472.16	Biopolymer_transport_protein_ExbD/TolR	2	5	1	0.519524		PF00106.25	short_chain_dehydrogenase	4	8	6	0.520942		PF02556.14	Preprotein_translocase_subunit_SecB	0	1	0	0.794954		PF00474.17	Sodium:solute_symporter_family	2	2	0	1	0	0.563277		PF03796.15	DnaB-like_helicase_C_terminal_domain	2	2	1	1
PF02504.15	Fatty_acid_synthesis_protein	1	1	1	0.582619		PF02556.14	Preprotein_translocase_subunit_SecB	0	1	0	0.792232		PF08264.13	Anticodon-binding_domain_of_tRNA	2	3	3	0.519524		PF00873.19	AcrB/AcrD/AcrF_family	4	11	3	0.520942		PF02565.15	Recombination_protein_O_C_terminal	0	1	0	0.794954		PF00496.22	Bacterial_extracellular_solute-binding_proteins,_family_5_Middle	2	1	1	1	0	0.563277		PF03960.15	ArsC_family	2	1	2	0
PF02527.15	rRNA_small_subunit_methyltransferase_G	1	1	1	0.582619		PF02561.14	Flagellar_protein_FliS	0	1	0	0.792232		PF00037.27	4Fe-4S_binding_domain	3	5	5	0.526998		PF01656.23	CobQ/CobB/MinD/ParA_nucleotide_binding_domain	4	12	3	0.567048		PF02567.16	Phenazine_biosynthesis-like_protein	0	1	0	0.794954		PF00570.23	HRDC_domain	2	1	0	1	1	0.563277		PF04715.13	Anthranilate_synthase_component_I,_N_terminal_region	2	1	1	1
PF02542.16	YgbB_family	1	1	1	0.582619		PF02565.15	Recombination_protein_O_C_terminal	0	1	0	0.792232		PF02463.19	RecF/RecN/SMC_N_terminal_domain	3	5	5	0.526998		PF12838.7	4Fe-4S_dicluster_domain	4	9	6	0.567048		PF02586.14	SOS_response_associated_peptidase_(SRAP)	0	1	0	0.794954		PF00669.20	Bacterial_flagellin_N-terminal_helical_region	2	0	1	2	0	0.563277		PF12837.7	4Fe-4S_binding_domain	2	0	2	2
PF02547.15	Queuosine_biosynthesis_protein	1	1	1	0.582619		PF02567.16	Phenazine_biosynthesis-like_protein	0	1	0	0.792232		PF13738.6	Pyridine_nucleotide-disulphide_oxidoreductase	3	7	3	0.526998		PF00266.19	Aminotransferase_class-V	2	4	3	0.579124		PF02594.16	Uncharacterised_ACR,_YggU_family_COG1872	0	1	0	0.794954		PF00677.17	Lumazine_binding_domain	2	1	0	1	1	0.563277		PF13183.6	4Fe-4S_dicluster_domain	2	1	1	2
PF02548.15	Ketopantoate_hydroxymethyltransferase	1	1	1	0.582619		PF02586.14	SOS_response_associated_peptidase_(SRAP)	0	1	0	0.792232		PF00085.20	Thioredoxin	4	7	7	0.532437		PF00383.23	Cytidine_and_deoxycytidylate_deaminase_zinc-binding_region	2	4	3	0.579124		PF02603.16	HPr_Serine_kinase_N_terminus	0	1	0	0.794954		PF00986.21	DNA_gyrase_B_subunit,_carboxyl_terminus	2	1	0	1	1	0.563277		PF13386.6	Cytochrome_C_biogenesis_protein_transmembrane_region	2	2	1	1
PF02559.16	CarD-like/TRCF_domain	1	1	1	0.582619		PF02594.16	Uncharacterised_ACR,_YggU_family_COG1872	0	1	0	0.792232		PF12838.7	4Fe-4S_dicluster_domain	4	9	6	0.578602		PF00551.19	Formyl_transferase	2	4	3	0.579124		PF02616.14	Segregation_and_condensation_protein_ScpA	0	1	0	0.794954		PF01132.20	Elongation_factor_P_(EF-P)_OB_domain	2	1	1	1	0	0.563277		PF13481.6	AAA_domain	2	2	1	1
PF02569.15	Pantoate-beta-alanine_ligase	1	1	1	0.582619		PF02603.16	HPr_Serine_kinase_N_terminus	0	1	0	0.792232		PF08245.12	Mur_ligase_middle_domain	3	5	6	0.580933		PF00561.20	alpha/beta_hydrolase_fold	2	5	2	0.579124		PF02622.15	Uncharacterized_ACR,_COG1678	0	1	0	0.794954		PF01134.22	Glucose_inhibited_division_protein_A	2	1	0	1	1	0.563277		PF13531.6	Bacterial_extracellular_solute-binding_protein	2	2	1	1
PF02574.16	Homocysteine_S-methyltransferase	1	1	1	0.582619		PF02616.14	Segregation_and_condensation_protein_ScpA	0	1	0	0.792232		PF00266.19	Aminotransferase_class-V	2	4	3	0.587135		PF00575.23	S1_RNA_binding_domain	2	5	2	0.579124		PF02628.15	Cytochrome_oxidase_assembly_protein	0	0	1	0.794954		PF01138.21	3__exoribonuclease_family,_domain_1	2	1	1	1	0	0.563277		PF13589.6	Histidine_kinase-,_DNA_gyrase_B-,_and_HSP90-like_ATPase	2	1	1	1
PF02575.16	YbaB/EbfC_DNA-binding_family	1	1	1	0.582619		PF02622.15	Uncharacterized_ACR,_COG1678	0	1	0	0.792232		PF00383.23	Cytidine_and_deoxycytidylate_deaminase_zinc-binding_region	2	4	3	0.587135		PF00924.18	Mechanosensitive_ion_channel	2	6	1	0.579124		PF02639.14	Uncharacterized_BCR,_YaiI/YqxD_family_COG1671	0	1	0	0.794954		PF01433.20	Peptidase_family_M1_domain	2	0	1	1	1	0.563277		PF13624.6	SurA_N-terminal_domain	2	1	1	1
PF02576.17	RimP_N-terminal_domain	1	1	1	0.582619		PF02628.15	Cytochrome_oxidase_assembly_protein	0	0	1	0.792232		PF00575.23	S1_RNA_binding_domain	2	5	2	0.587135		PF01063.19	Amino-transferase_class_IV	2	3	4	0.579124		PF02641.15	Uncharacterized_ACR,_COG1993	0	1	0	0.794954		PF01494.19	FAD_binding_domain	2	0	0	1	2	0.563277		PF13662.6	Toprim_domain	2	1	1	1
PF02578.15	Multi-copper_polyphenol_oxidoreductase_laccase	1	1	1	0.582619		PF02639.14	Uncharacterized_BCR,_YaiI/YqxD_family_COG1671	0	1	0	0.792232		PF01063.19	Amino-transferase_class_IV	2	3	4	0.587135		PF01066.21	CDP-alcohol_phosphatidyltransferase	2	4	3	0.579124		PF02643.15	Uncharacterized_ACR,_COG1430	0	1	0	0.794954		PF01541.24	GIY-YIG_catalytic_domain	2	1	1	0	1	0.563277		PF13683.6	Integrase_core_domain	2	4	0	0
PF02590.17	Predicted_SPOUT_methyltransferase	1	1	1	0.582619		PF02641.15	Uncharacterized_ACR,_COG1993	0	1	0	0.792232		PF01066.21	CDP-alcohol_phosphatidyltransferase	2	4	3	0.587135		PF01467.26	Cytidylyltransferase-like	2	3	4	0.579124		PF02655.14	ATP-grasp_domain	0	1	0	0.794954		PF01722.18	BolA-like_protein	2	0	0	0	3	0.563277		PF17871.1	AAA_lid_domain	2	1	0	2
PF02601.15	Exonuclease_VII,_large_subunit	1	1	1	0.582619		PF02643.15	Uncharacterized_ACR,_COG1430	0	1	0	0.792232		PF01073.19	3-beta_hydroxysteroid_dehydrogenase/isomerase_family	2	5	2	0.587135		PF01842.25	ACT_domain	2	4	3	0.579124		PF02657.15	Fe-S_metabolism_associated_domain	0	1	0	0.794954		PF02350.19	UDP-N-acetylglucosamine_2-epimerase	2	1	1	0	1	0.563277		PF07728.14	AAA_domain_(dynein-related_subfamily)	8	6	2	3
PF02602.15	Uroporphyrinogen-III_synthase_HemD	1	1	1	0.582619		PF02655.14	ATP-grasp_domain	0	1	0	0.792232		PF01842.25	ACT_domain	2	4	3	0.587135		PF02875.21	Mur_ligase_family,_glutamate_ligase_domain	2	4	3	0.579124		PF02678.16	Pirin	0	1	0	0.794954		PF02424.15	ApbE_family	2	1	1	0	1	0.563277		PF02254.18	TrkA-N_domain	6	4	3	4
PF02606.14	Tetraacyldisaccharide-1-P_4_-kinase	1	1	1	0.582619		PF02677.14	Epoxyqueuosine_reductase_QueH	0	0	1	0.792232		PF02779.24	Transketolase,_pyrimidine_binding_domain	2	3	4	0.587135		PF03150.14	Di-haem_cytochrome_c_peroxidase	2	5	2	0.579124		PF02685.16	Glucokinase	0	1	0	0.794954		PF02698.17	DUF218_domain	2	1	1	0	1	0.563277		PF00035.26	Double-stranded_RNA_binding_motif	1	1	1	1
PF02607.17	B12_binding_domain	1	1	1	0.582619		PF02678.16	Pirin	0	1	0	0.792232		PF02875.21	Mur_ligase_family,_glutamate_ligase_domain	2	4	3	0.587135		PF03600.16	Citrate_transporter	2	4	3	0.579124		PF02696.14	Uncharacterized_ACR,_YdiU/UPF0061_family	0	0	1	0.794954		PF03143.17	Elongation_factor_Tu_C-terminal_domain	2	1	1	0	1	0.563277		PF00056.23	lactate/malate_dehydrogenase,_NAD_binding_domain	1	1	1	1
PF02609.16	Exonuclease_VII_small_subunit	1	1	1	0.582619		PF02685.16	Glucokinase	0	1	0	0.792232		PF13247.6	4Fe-4S_dicluster_domain	2	3	4	0.587135		PF06723.13	MreB/Mbl_protein	2	4	3	0.579124		PF02737.18	3-hydroxyacyl-CoA_dehydrogenase,_NAD_binding_domain	0	1	0	0.794954		PF03372.23	Endonuclease/Exonuclease/phosphatase_family	2	1	1	0	1	0.563277		PF00091.25	Tubulin/FtsZ_family,_GTPase_domain	1	1	1	1
PF02617.17	ATP-dependent_Clp_protease_adaptor_protein_ClpS	1	1	1	0.582619		PF02696.14	Uncharacterized_ACR,_YdiU/UPF0061_family	0	0	1	0.792232		PF00044.24	Glyceraldehyde_3-phosphate_dehydrogenase,_NAD_binding_domain	1	2	1	0.60624		PF13247.6	4Fe-4S_dicluster_domain	2	3	4	0.579124		PF02771.16	Acyl-CoA_dehydrogenase,_N-terminal_domain	0	1	0	0.794954		PF03544.14	Gram-negative_bacterial_TonB_protein_C-terminal	2	1	1	1	0	0.563277		PF00164.25	Ribosomal_protein_S12/S23	1	1	1	0
PF02629.19	CoA_binding_domain	1	1	1	0.582619		PF02737.18	3-hydroxyacyl-CoA_dehydrogenase,_NAD_binding_domain	0	1	0	0.792232		PF00119.20	ATP_synthase_A_chain	1	2	1	0.60624		PF00044.24	Glyceraldehyde_3-phosphate_dehydrogenase,_NAD_binding_domain	1	2	1	0.600802		PF02777.18	Iron/manganese_superoxide_dismutases,_C-terminal_domain	0	1	0	0.794954		PF03572.18	Peptidase_family_S41	2	0	1	1	1	0.563277		PF00177.21	Ribosomal_protein_S7p/S5e	1	1	1	0
PF02636.17	Putative_S-adenosyl-L-methionine-dependent_methyltransferase	1	1	1	0.582619		PF02767.16	DNA_polymerase_III_beta_subunit,_central_domain	0	1	0	0.792232		PF00146.21	NADH_dehydrogenase	1	2	1	0.60624		PF00119.20	ATP_synthase_A_chain	1	2	1	0.600802		PF02781.16	Glucose-6-phosphate_dehydrogenase,_C-terminal_domain	0	1	0	0.794954		PF03958.17	Bacterial_type_II/III_secretion_system_short_domain	2	1	0	1	1	0.563277		PF00215.24	Orotidine_5_-phosphate_decarboxylase_/_HUMPS_family	1	1	1	1
PF02646.16	RmuC_family	1	1	1	0.582619		PF02768.15	DNA_polymerase_III_beta_subunit,_C-terminal_domain	0	1	0	0.792232		PF00183.18	Hsp90_protein	1	1	2	0.60624		PF00183.18	Hsp90_protein	1	1	2	0.600802		PF02789.17	Cytosol_aminopeptidase_family,_N-terminal_domain	0	1	0	0.794954		PF04073.15	Aminoacyl-tRNA_editing_domain	2	0	1	1	1	0.563277		PF00227.26	Proteasome_subunit	1	1	1	1
PF02660.15	Glycerol-3-phosphate_acyltransferase	1	1	1	0.582619		PF02771.16	Acyl-CoA_dehydrogenase,_N-terminal_domain	0	1	0	0.792232		PF00300.22	Histidine_phosphatase_superfamily_(branch_1)	1	2	1	0.60624		PF00204.25	DNA_gyrase_B	1	2	1	0.600802		PF02794.16	RTX_toxin_acyltransferase_family	0	0	1	0.794954		PF04221.12	RelB_antitoxin	2	2	0	0	1	0.563277		PF00248.21	Aldo/keto_reductase_family	1	1	1	1
PF02666.15	Phosphatidylserine_decarboxylase	1	1	1	0.582619		PF02777.18	Iron/manganese_superoxide_dismutases,_C-terminal_domain	0	1	0	0.792232		PF00318.20	Ribosomal_protein_S2	1	1	2	0.60624		PF00300.22	Histidine_phosphatase_superfamily_(branch_1)	1	2	1	0.600802		PF02803.18	Thiolase,_C-terminal_domain	0	1	0	0.794954		PF04290.12	Tripartite_ATP-independent_periplasmic_transporters,_DctQ_component	2	1	0	1	1	0.563277		PF00298.19	Ribosomal_protein_L11,_RNA_binding_domain	1	1	1	0
PF02670.16	1-deoxy-D-xylulose_5-phosphate_reductoisomerase	1	1	1	0.582619		PF02781.16	Glucose-6-phosphate_dehydrogenase,_C-terminal_domain	0	1	0	0.792232		PF00346.19	Respiratory-chain_NADH_dehydrogenase,_49_Kd_subunit	1	2	1	0.60624		PF00318.20	Ribosomal_protein_S2	1	1	2	0.600802		PF02805.16	Metal_binding_domain_of_Ada	0	0	1	0.794954		PF04365.13	Ribonuclease_toxin,_BrnT,_of_type_II_toxin-antitoxin_system	2	1	1	0	1	0.563277		PF00342.19	Phosphoglucose_isomerase	1	1	0	1
PF02674.16	Colicin_V_production_protein	1	1	1	0.582619		PF02782.16	FGGY_family_of_carbohydrate_kinases,_C-terminal_domain	0	1	0	0.792232		PF00365.20	Phosphofructokinase	1	2	1	0.60624		PF00400.32	WD_domain,_G-beta_repeat	1	0	3	0.600802		PF02806.18	Alpha_amylase,_C-terminal_all-beta_domain	0	1	0	0.794954		PF04932.15	O-Antigen_ligase	2	1	0	1	1	0.563277		PF00376.23	MerR_family_regulatory_protein	1	1	1	1
PF02684.15	Lipid-A-disaccharide_synthetase	1	1	1	0.582619		PF02789.17	Cytosol_aminopeptidase_family,_N-terminal_domain	0	1	0	0.792232		PF00378.20	Enoyl-CoA_hydratase/isomerase	1	3	0	0.60624		PF00408.20	Phosphoglucomutase/phosphomannomutase,_C-terminal_domain	1	1	2	0.600802		PF02812.18	Glu/Leu/Phe/Val_dehydrogenase,_dimerisation_domain	0	1	0	0.794954		PF09285.11	Elongation_factor_P,_C-terminal	2	1	1	1	0	0.563277		PF00453.18	Ribosomal_protein_L20	1	1	0	1
PF02686.15	Glu-tRNAGln_amidotransferase_C_subunit	1	1	1	0.582619		PF02794.16	RTX_toxin_acyltransferase_family	0	0	1	0.792232		PF00408.20	Phosphoglucomutase/phosphomannomutase,_C-terminal_domain	1	1	2	0.60624		PF00436.25	Single-strand_binding_protein_family	1	2	1	0.600802		PF02834.16	LigT_like_Phosphoesterase	0	1	0	0.794954		PF11412.8	Disulphide_bond_corrector_protein_DsbC	2	0	1	1	1	0.563277		PF00466.20	Ribosomal_protein_L10	1	1	1	0
PF02699.15	Preprotein_translocase_subunit	1	1	1	0.582619		PF02803.18	Thiolase,_C-terminal_domain	0	1	0	0.792232		PF00436.25	Single-strand_binding_protein_family	1	2	1	0.60624		PF00440.23	Bacterial_regulatory_proteins,_tetR_family	1	3	0	0.600802		PF02868.15	Thermolysin_metallopeptidase,_alpha-helical_domain	0	0	1	0.794954		PF11614.8	IG-like_fold_at_C-terminal_of_FixG,_putative_oxidoreductase	2	1	1	1	0	0.563277		PF00471.20	Ribosomal_protein_L33	1	1	1	0
PF02706.15	Chain_length_determinant_protein	1	1	1	0.582619		PF02805.16	Metal_binding_domain_of_Ada	0	0	1	0.792232		PF00520.31	Ion_transport_protein	1	1	2	0.60624		PF00520.31	Ion_transport_protein	1	1	2	0.600802		PF02885.17	Glycosyl_transferase_family,_helical_bundle_domain	0	1	0	0.794954		PF12836.7	Helix-hairpin-helix_motif	2	1	0	1	1	0.563277		PF00490.21	Delta-aminolevulinic_acid_dehydratase	1	1	1	0
PF02739.16	5_-3__exonuclease,_N-terminal_resolvase-like_domain	1	1	1	0.582619		PF02806.18	Alpha_amylase,_C-terminal_all-beta_domain	0	1	0	0.792232		PF00542.19	Ribosomal_protein_L7/L12_C-terminal_domain	1	1	2	0.60624		PF00570.23	HRDC_domain	1	2	1	0.600802		PF02914.15	Bacteriophage_Mu_transposase	0	1	0	0.794954		PF13401.6	AAA_domain	2	1	1	1	0	0.563277		PF00562.28	RNA_polymerase_Rpb2,_domain_6	1	1	1	0
PF02749.16	Quinolinate_phosphoribosyl_transferase,_N-terminal_domain	1	1	1	0.582619		PF02812.18	Glu/Leu/Phe/Val_dehydrogenase,_dimerisation_domain	0	1	0	0.792232		PF00591.21	Glycosyl_transferase_family,_a/b_domain	1	1	2	0.60624		PF00591.21	Glycosyl_transferase_family,_a/b_domain	1	1	2	0.600802		PF02922.18	Carbohydrate-binding_module_48_(Isoamylase_N-terminal_domain)	0	1	0	0.794954		PF13720.6	Udp_N-acetylglucosamine_O-acyltransferase;_Domain_2	2	1	0	1	1	0.563277		PF00584.20	SecE/Sec61-gamma_subunits_of_protein_translocation_complex	1	1	1	0
PF02772.16	S-adenosylmethionine_synthetase,_central_domain	1	1	1	0.582619		PF02834.16	LigT_like_Phosphoesterase	0	1	0	0.792232		PF00595.24	PDZ_domain	1	2	1	0.60624		PF00625.21	Guanylate_kinase	1	1	2	0.600802		PF03006.20	Haemolysin-III_related	0	1	0	0.794954		PF17820.1	PDZ_domain	2	0	1	1	1	0.563277		PF00623.20	RNA_polymerase_Rpb1,_domain_2	1	1	1	0
PF02773.16	S-adenosylmethionine_synthetase,_C-terminal_domain	1	1	1	0.582619		PF02868.15	Thermolysin_metallopeptidase,_alpha-helical_domain	0	0	1	0.792232		PF00625.21	Guanylate_kinase	1	1	2	0.60624		PF00662.20	NADH-Ubiquinone_oxidoreductase_(complex_I),_chain_5_N-terminus	1	2	1	0.600802		PF03016.15	Exostosin_family	0	1	0	0.794954		PF00561.20	alpha/beta_hydrolase_fold	5	2	3	2	2	0.5638		PF00636.26	Ribonuclease_III_domain	1	1	1	1
PF02787.19	Carbamoyl-phosphate_synthetase_large_chain,_oligomerisation_domain	1	1	1	0.582619		PF02885.17	Glycosyl_transferase_family,_helical_bundle_domain	0	1	0	0.792232		PF00662.20	NADH-Ubiquinone_oxidoreductase_(complex_I),_chain_5_N-terminus	1	2	1	0.60624		PF00677.17	Lumazine_binding_domain	1	2	1	0.600802		PF03030.16	Inorganic_H+_pyrophosphatase	0	1	0	0.794954		PF00999.21	Sodium/hydrogen_exchanger_family	5	4	3	2	0	0.5638		PF00687.21	Ribosomal_protein_L1p/L10e_family	1	1	1	0
PF02823.16	ATP_synthase,_Delta/Epsilon_chain,_beta-sandwich_domain	1	1	1	0.582619		PF02894.17	Oxidoreductase_family,_C-terminal_alpha/beta_domain	0	1	0	0.792232		PF00694.19	Aconitase_C-terminal_domain	1	2	1	0.60624		PF00694.19	Aconitase_C-terminal_domain	1	2	1	0.600802		PF03061.22	Thioesterase_superfamily	0	1	0	0.794954		PF13419.6	Haloacid_dehalogenase-like_hydrolase	5	2	2	1	4	0.5638		PF00933.21	Glycosyl_hydrolase_family_3_N_terminal_domain	1	1	0	1
PF02843.16	Phosphoribosylglycinamide_synthetase,_C_domain	1	1	1	0.582619		PF02914.15	Bacteriophage_Mu_transposase	0	1	0	0.792232		PF00762.19	Ferrochelatase	1	1	2	0.60624		PF00762.19	Ferrochelatase	1	1	2	0.600802		PF03062.19	MBOAT,_membrane-bound_O-acyltransferase_family	0	1	0	0.794954		PF13181.6	Tetratricopeptide_repeat	6	1	0	1	9	0.565505		PF00958.22	GMP_synthase_C_terminal_domain	1	1	1	1
PF02867.15	Ribonucleotide_reductase,_barrel_domain	1	1	1	0.582619		PF02922.18	Carbohydrate-binding_module_48_(Isoamylase_N-terminal_domain)	0	1	0	0.792232		PF00772.21	DnaB-like_helicase_N_terminal_domain	1	2	1	0.60624		PF00772.21	DnaB-like_helicase_N_terminal_domain	1	2	1	0.600802		PF03065.15	Glycosyl_hydrolase_family_57	0	1	0	0.794954		PF13738.6	Pyridine_nucleotide-disulphide_oxidoreductase	7	4	3	3	3	0.567373		PF01035.20	6-O-methylguanine_DNA_methyltransferase,_DNA_binding_domain	1	1	0	0
PF02872.18	5_-nucleotidase,_C-terminal_domain	1	1	1	0.582619		PF03006.20	Haemolysin-III_related	0	1	0	0.792232		PF00881.24	Nitroreductase_family	1	1	2	0.60624		PF00912.22	Transglycosylase	1	2	1	0.600802		PF03091.15	CutA1_divalent_ion_tolerance_protein	0	1	0	0.794954		PF13437.6	HlyD_family_secretion_protein	9	7	3	3	4	0.571279		PF01048.20	Phosphorylase_superfamily	1	1	1	1
PF02873.16	UDP-N-acetylenolpyruvoylglucosamine_reductase,_C-terminal_domain	1	1	1	0.582619		PF03016.15	Exostosin_family	0	1	0	0.792232		PF00912.22	Transglycosylase	1	2	1	0.60624		PF00925.20	GTP_cyclohydrolase_II	1	1	2	0.600802		PF03092.16	BT1_family	0	0	1	0.794954		PF00013.29	KH_domain	1	0	0	1	0	0.571886		PF01078.21	Magnesium_chelatase,_subunit_ChlI	1	1	0	1
PF02882.19	Tetrahydrofolate_dehydrogenase/cyclohydrolase,_NAD(P)-binding_domain	1	1	1	0.582619		PF03030.16	Inorganic_H+_pyrophosphatase	0	1	0	0.792232		PF00925.20	GTP_cyclohydrolase_II	1	1	2	0.60624		PF00950.17	ABC_3_transport_family	1	1	2	0.600802		PF03096.14	Ndr_family	0	0	1	0.794954		PF00016.20	Ribulose_bisphosphate_carboxylase_large_chain,_catalytic_domain	1	0	0	0	1	0.571886		PF01148.20	Cytidylyltransferase_family	1	1	0	1
PF02912.18	Aminoacyl_tRNA_synthetase_class_II,_N-terminal_domain	1	1	1	0.582619		PF03061.22	Thioesterase_superfamily	0	1	0	0.792232		PF00950.17	ABC_3_transport_family	1	1	2	0.60624		PF00986.21	DNA_gyrase_B_subunit,_carboxyl_terminus	1	2	1	0.600802		PF03104.19	DNA_polymerase_family_B,_exonuclease_domain	0	1	0	0.794954		PF00186.19	Dihydrofolate_reductase	1	0	0	0	1	0.571886		PF01220.19	Dehydroquinase_class_II	1	1	1	1
PF02934.15	GatB/GatE_catalytic_domain	1	1	1	0.582619		PF03062.19	MBOAT,_membrane-bound_O-acyltransferase_family	0	1	0	0.792232		PF00953.21	Glycosyl_transferase_family_4	1	1	2	0.60624		PF01071.19	Phosphoribosylglycinamide_synthetase,_ATP-grasp_(A)_domain	1	1	2	0.600802		PF03186.13	CobD/Cbib_protein	0	1	0	0.794954		PF00194.21	Eukaryotic-type_carbonic_anhydrase	1	1	0	0	0	0.571886		PF01259.18	SAICAR_synthetase	1	0	1	1
PF02938.14	GAD_domain	1	1	1	0.582619		PF03065.15	Glycosyl_hydrolase_family_57	0	1	0	0.792232		PF01071.19	Phosphoribosylglycinamide_synthetase,_ATP-grasp_(A)_domain	1	1	2	0.60624		PF01084.20	Ribosomal_protein_S18	1	1	2	0.600802		PF03232.13	Ubiquinone_biosynthesis_protein_COQ7	0	1	0	0.794954		PF00208.21	Glutamate/Leucine/Phenylalanine/Valine_dehydrogenase	1	1	0	0	0	0.571886		PF01261.24	Xylose_isomerase-like_TIM_barrel	1	1	1	1
PF02965.17	Vitamin_B12_dependent_methionine_synthase,_activation_domain	1	1	1	0.582619		PF03091.15	CutA1_divalent_ion_tolerance_protein	0	1	0	0.792232		PF01084.20	Ribosomal_protein_S18	1	1	2	0.60624		PF01103.23	Surface_antigen	1	2	1	0.600802		PF03259.17	Roadblock/LC7_domain	0	1	0	0.794954		PF00289.22	Biotin_carboxylase,_N-terminal_domain	1	0	0	0	1	0.571886		PF01343.18	Peptidase_family_S49	1	1	1	1
PF02978.19	Signal_peptide_binding_domain	1	1	1	0.582619		PF03092.16	BT1_family	0	0	1	0.792232		PF01103.23	Surface_antigen	1	2	1	0.60624		PF01134.22	Glucose_inhibited_division_protein_A	1	2	1	0.600802		PF03358.15	NADPH-dependent_FMN_reductase	0	1	0	0.794954		PF00309.20	Sigma-54_factor,_Activator_interacting_domain_(AID)	1	0	0	0	1	0.571886		PF01396.19	Topoisomerase_DNA_binding_C4_zinc_finger	1	1	1	1
PF03023.14	Lipid_II_flippase_MurJ	1	1	1	0.582619		PF03096.14	Ndr_family	0	0	1	0.792232		PF01136.19	Peptidase_family_U32	1	3	0	0.60624		PF01136.19	Peptidase_family_U32	1	3	0	0.600802		PF03412.15	Peptidase_C39_family	0	0	1	0.794954		PF00327.20	Ribosomal_protein_L30p/L7e	1	0	0	0	1	0.571886		PF01409.20	tRNA_synthetases_class_II_core_domain_(F)	1	1	0	1
PF03033.20	Glycosyltransferase_family_28_N-terminal_domain	1	1	1	0.582619		PF03102.14	NeuB_family	0	0	1	0.792232		PF01250.17	Ribosomal_protein_S6	1	1	2	0.60624		PF01250.17	Ribosomal_protein_S6	1	1	2	0.600802		PF03445.13	Putative_nucleotidyltransferase_DUF294	0	1	0	0.794954		PF00370.21	FGGY_family_of_carbohydrate_kinases,_N-terminal_domain	1	0	0	1	0	0.571886		PF01432.20	Peptidase_family_M3	1	1	1	1
PF03118.15	Bacterial_RNA_polymerase,_alpha_chain_C_terminal_domain	1	1	1	0.582619		PF03104.19	DNA_polymerase_family_B,_exonuclease_domain	0	1	0	0.792232		PF01281.19	Ribosomal_protein_L9,_N-terminal_domain	1	1	2	0.60624		PF01281.19	Ribosomal_protein_L9,_N-terminal_domain	1	1	2	0.600802		PF03454.15	MoeA_C-terminal_region_(domain_IV)	0	1	0	0.794954		PF00375.18	Sodium:dicarboxylate_symporter_family	1	1	0	0	0	0.571886		PF01609.21	Transposase_DDE_domain	1	2	1	0
PF03120.16	NAD-dependent_DNA_ligase_OB-fold_domain	1	1	1	0.582619		PF03186.13	CobD/Cbib_protein	0	1	0	0.792232		PF01323.20	DSBA-like_thioredoxin_domain	1	3	0	0.60624		PF01297.17	Zinc-uptake_complex_component_A_periplasmic	1	2	1	0.600802		PF03458.13	UPF0126_domain	0	1	0	0.794954		PF00381.19	PTS_HPr_component_phosphorylation_site	1	1	0	0	0	0.571886		PF01632.19	Ribosomal_protein_L35	1	1	0	1
PF03147.14	Ferredoxin-fold_anticodon_binding_domain	1	1	1	0.582619		PF03232.13	Ubiquinone_biosynthesis_protein_COQ7	0	1	0	0.792232		PF01433.20	Peptidase_family_M1_domain	1	2	1	0.60624		PF01327.21	Polypeptide_deformylase	1	2	1	0.600802		PF03459.17	TOBE_domain	0	1	0	0.794954		PF00585.18	C-terminal_regulatory_domain_of_Threonine_dehydratase	1	0	0	0	1	0.571886		PF01634.18	ATP_phosphoribosyltransferase	1	1	1	0
PF03190.15	Protein_of_unknown_function,_DUF255	1	1	1	0.582619		PF03259.17	Roadblock/LC7_domain	0	1	0	0.792232		PF01488.20	Shikimate_/_quinate_5-dehydrogenase	1	1	2	0.60624		PF01433.20	Peptidase_family_M1_domain	1	2	1	0.600802		PF03473.17	MOSC_domain	0	1	0	0.794954		PF00670.21	S-adenosyl-L-homocysteine_hydrolase,_NAD_binding_domain	1	0	0	0	1	0.571886		PF01649.18	Ribosomal_protein_S20	1	1	1	1
PF03193.16	RsgA_GTPase	1	1	1	0.582619		PF03358.15	NADPH-dependent_FMN_reductase	0	1	0	0.792232		PF01541.24	GIY-YIG_catalytic_domain	1	2	1	0.60624		PF01488.20	Shikimate_/_quinate_5-dehydrogenase	1	1	2	0.600802		PF03476.16	MOSC_N-terminal_beta_barrel_domain	0	1	0	0.794954		PF00676.20	Dehydrogenase_E1_component	1	0	0	0	1	0.571886		PF01653.18	NAD-dependent_DNA_ligase_adenylation_domain	1	1	0	1
PF03255.14	Acetyl_co-enzyme_A_carboxylase_carboxyltransferase_alpha_subunit	1	1	1	0.582619		PF03412.15	Peptidase_C39_family	0	0	1	0.792232		PF01546.28	Peptidase_family_M20/M25/M40	1	1	2	0.60624		PF01546.28	Peptidase_family_M20/M25/M40	1	1	2	0.600802		PF03548.15	Outer_membrane_lipoprotein_carrier_protein_LolA	0	1	0	0.794954		PF00708.18	Acylphosphatase	1	1	0	0	0	0.571886		PF01687.17	Riboflavin_kinase	1	1	0	1
PF03309.14	Type_III_pantothenate_kinase	1	1	1	0.582619		PF03445.13	Putative_nucleotidyltransferase_DUF294	0	1	0	0.792232		PF01625.21	Peptide_methionine_sulfoxide_reductase	1	2	1	0.60624		PF01625.21	Peptide_methionine_sulfoxide_reductase	1	2	1	0.600802		PF03550.14	Outer_membrane_lipoprotein_LolB	0	0	1	0.794954		PF00768.20	D-alanyl-D-alanine_carboxypeptidase	1	0	0	0	1	0.571886		PF01709.20	Transcriptional_regulator	1	1	0	1
PF03328.14	HpcH/HpaI_aldolase/citrate_lyase_family	1	1	1	0.582619		PF03454.15	MoeA_C-terminal_region_(domain_IV)	0	1	0	0.792232		PF01676.18	Metalloenzyme_superfamily	1	2	1	0.60624		PF01676.18	Metalloenzyme_superfamily	1	2	1	0.600802		PF03595.17	Voltage-dependent_anion_channel	0	1	0	0.794954		PF00850.19	Histone_deacetylase_domain	1	0	0	1	0	0.571886		PF01728.19	FtsJ-like_methyltransferase	1	1	0	1
PF03349.16	Outer_membrane_protein_transport_protein_(OMPP1/FadL/TodX)	1	2	0	0.582619		PF03458.13	UPF0126_domain	0	1	0	0.792232		PF01734.22	Patatin-like_phospholipase	1	2	1	0.60624		PF01808.18	AICARFT/IMPCHase_bienzyme	1	1	2	0.600802		PF03597.15	Cytochrome_oxidase_maturation_protein_cbb3-type	0	1	0	0.794954		PF00970.24	Oxidoreductase_FAD-binding_domain	1	0	0	0	1	0.571886		PF01740.21	STAS_domain	1	1	1	1
PF03447.16	Homoserine_dehydrogenase,_NAD_binding_domain	1	1	1	0.582619		PF03473.17	MOSC_domain	0	1	0	0.792232		PF01808.18	AICARFT/IMPCHase_bienzyme	1	1	2	0.60624		PF01882.18	Protein_of_unknown_function_DUF58	1	2	1	0.600802		PF03610.16	PTS_system_fructose_IIA_component	0	1	0	0.794954		PF01032.18	FecCD_transport_family	1	1	0	0	0	0.571886		PF01746.21	tRNA_(Guanine-1)-methyltransferase	1	1	1	1
PF03461.15	TRCF_domain	1	1	1	0.582619		PF03476.16	MOSC_N-terminal_beta_barrel_domain	0	1	0	0.792232		PF01882.18	Protein_of_unknown_function_DUF58	1	2	1	0.60624		PF02080.21	TrkA-C_domain	1	1	2	0.600802		PF03618.14	Kinase/pyrophosphorylase	0	1	0	0.794954		PF01149.24	Formamidopyrimidine-DNA_glycosylase_N-terminal_domain	1	0	0	0	1	0.571886		PF01782.18	RimM_N-terminal_domain	1	1	0	1
PF03484.15	tRNA_synthetase_B5_domain	1	1	1	0.582619		PF03548.15	Outer_membrane_lipoprotein_carrier_protein_LolA	0	1	0	0.792232		PF02082.20	Transcriptional_regulator	1	2	1	0.60624		PF02195.18	ParB-like_nuclease_domain	1	2	1	0.600802		PF03641.14	Possible_lysine_decarboxylase	0	1	0	0.794954		PF01155.19	Hydrogenase/urease_nickel_incorporation,_metallochaperone,_hypA	1	0	1	0	0	0.571886		PF01977.16	3-octaprenyl-4-hydroxybenzoate_carboxy-lyase	1	1	1	1
PF03485.16	Arginyl_tRNA_synthetase_N_terminal_domain	1	1	1	0.582619		PF03550.14	Outer_membrane_lipoprotein_LolB	0	0	1	0.792232		PF02195.18	ParB-like_nuclease_domain	1	2	1	0.60624		PF02219.17	Methylenetetrahydrofolate_reductase	1	1	2	0.600802		PF03649.13	Uncharacterised_protein_family_(UPF0014)	0	1	0	0.794954		PF01161.20	Phosphatidylethanolamine-binding_protein	1	0	0	0	1	0.571886		PF02075.17	Crossover_junction_endodeoxyribonuclease_RuvC	1	1	0	1
PF03544.14	Gram-negative_bacterial_TonB_protein_C-terminal	1	2	0	0.582619		PF03595.17	Voltage-dependent_anion_channel	0	1	0	0.792232		PF02219.17	Methylenetetrahydrofolate_reductase	1	1	2	0.60624		PF02481.15	DNA_recombination-mediator_protein_A	1	1	2	0.600802		PF03668.15	P-loop_ATPase_protein_family	0	1	0	0.794954		PF01189.17	16S_rRNA_methyltransferase_RsmB/F	1	0	0	0	1	0.571886		PF02091.15	Glycyl-tRNA_synthetase_alpha_subunit	1	1	1	1
PF03652.15	Holliday_junction_resolvase	1	1	1	0.582619		PF03610.16	PTS_system_fructose_IIA_component	0	1	0	0.792232		PF02350.19	UDP-N-acetylglucosamine_2-epimerase	1	2	1	0.60624		PF02545.14	Maf-like_protein	1	2	1	0.600802		PF03693.14	Bacterial_antitoxin_of_ParD_toxin-antitoxin_type_II_system_and_RHH	0	1	0	0.794954		PF01192.22	RNA_polymerase_Rpb6	1	0	0	0	1	0.571886		PF02153.17	Prephenate_dehydrogenase	1	1	0	1
PF03719.15	Ribosomal_protein_S5,_C-terminal_domain	1	1	1	0.582619		PF03618.14	Kinase/pyrophosphorylase	0	1	0	0.792232		PF02424.15	ApbE_family	1	2	1	0.60624		PF02566.19	OsmC-like_protein	1	2	1	0.600802		PF03705.15	CheR_methyltransferase,_all-alpha_domain	0	1	0	0.794954		PF01235.17	Sodium:alanine_symporter_family	1	1	0	0	0	0.571886		PF02325.17	YGGT_family	1	1	1	1
PF03720.15	UDP-glucose/GDP-mannose_dehydrogenase_family,_UDP_binding_domain	1	2	0	0.582619		PF03641.14	Possible_lysine_decarboxylase	0	1	0	0.792232		PF02545.14	Maf-like_protein	1	2	1	0.60624		PF02800.20	Glyceraldehyde_3-phosphate_dehydrogenase,_C-terminal_domain	1	2	1	0.600802		PF03710.15	Glutamate-ammonia_ligase_adenylyltransferase	0	1	0	0.794954		PF01257.19	Thioredoxin-like_[2Fe-2S]_ferredoxin	1	0	0	0	1	0.571886		PF02357.19	Transcription_termination_factor_nusG	1	1	1	0
PF03724.16	META_domain	1	2	0	0.582619		PF03649.13	Uncharacterised_protein_family_(UPF0014)	0	1	0	0.792232		PF02566.19	OsmC-like_protein	1	2	1	0.60624		PF02824.21	TGS_domain	1	2	1	0.600802		PF03749.13	Sugar_fermentation_stimulation_protein_RE_domain	0	1	0	0.794954		PF01313.19	Bacterial_export_proteins,_family_3	1	0	0	1	0	0.571886		PF02401.18	LytB_protein	1	1	0	1
PF03840.14	Preprotein_translocase_SecG_subunit	1	1	1	0.582619		PF03668.15	P-loop_ATPase_protein_family	0	1	0	0.792232		PF02698.17	DUF218_domain	1	2	1	0.60624		PF02844.15	Phosphoribosylglycinamide_synthetase,_N_domain	1	1	2	0.600802		PF03755.13	YicC-like_family,_N-terminal_region	0	1	0	0.794954		PF01455.18	HupF/HypC_family	1	0	1	0	0	0.571886		PF02433.15	Cytochrome_C_oxidase,_mono-heme_subunit/FixO	1	1	1	0
PF03883.14	Peroxide_stress_protein_YaaA	1	1	1	0.582619		PF03693.14	Bacterial_antitoxin_of_ParD_toxin-antitoxin_type_II_system_and_RHH	0	1	0	0.792232		PF02800.20	Glyceraldehyde_3-phosphate_dehydrogenase,_C-terminal_domain	1	2	1	0.60624		PF02861.20	Clp_amino_terminal_domain,_pathogenicity_island_component	1	2	1	0.600802		PF03775.16	Septum_formation_inhibitor_MinC,_C-terminal_domain	0	0	1	0.794954		PF01497.18	Periplasmic_binding_protein	1	1	0	0	0	0.571886		PF02491.20	SHS2_domain_inserted_in_FTSA	1	1	1	1
PF03892.14	Nitrate_reductase_cytochrome_c-type_subunit_(NapB)	1	1	1	0.582619		PF03705.15	CheR_methyltransferase,_all-alpha_domain	0	1	0	0.792232		PF02824.21	TGS_domain	1	2	1	0.60624		PF02911.18	Formyl_transferase,_C-terminal_domain	1	2	1	0.600802		PF03799.15	Cell_division_protein_FtsQ	0	1	0	0.794954		PF01527.20	Transposase	1	1	0	0	0	0.571886		PF02537.15	CrcB-like_protein,_Camphor_Resistance_(CrcB)	1	0	1	1
PF03900.15	Porphobilinogen_deaminase,_C-terminal_domain	1	1	1	0.582619		PF03710.15	Glutamate-ammonia_ligase_adenylyltransferase	0	1	0	0.792232		PF02844.15	Phosphoribosylglycinamide_synthetase,_N_domain	1	1	2	0.60624		PF03099.19	Biotin/lipoate_A/B_protein_ligase_family	1	1	2	0.600802		PF03808.13	Glycosyl_transferase_WecB/TagA/CpsF_family	0	1	0	0.794954		PF01564.17	Spermine/spermidine_synthase_domain	1	0	0	1	0	0.571886		PF02578.15	Multi-copper_polyphenol_oxidoreductase_laccase	1	1	1	0
PF03916.14	Polysulphide_reductase,_NrfD	1	1	1	0.582619		PF03749.13	Sugar_fermentation_stimulation_protein_RE_domain	0	1	0	0.792232		PF02915.17	Rubrerythrin	1	3	0	0.60624		PF03331.13	UDP-3-O-acyl_N-acetylglycosamine_deacetylase	1	2	1	0.600802		PF03819.17	MazG_nucleotide_pyrophosphohydrolase_domain	0	1	0	0.794954		PF01597.19	Glycine_cleavage_H-protein	1	0	0	0	1	0.571886		PF02609.16	Exonuclease_VII_small_subunit	1	1	0	1
PF03927.13	NapD_protein	1	1	1	0.582619		PF03755.13	YicC-like_family,_N-terminal_region	0	1	0	0.792232		PF03099.19	Biotin/lipoate_A/B_protein_ligase_family	1	1	2	0.60624		PF03350.16	Uncharacterized_protein_family,_UPF0114	1	2	1	0.600802		PF03825.16	Nucleoside_H+_symporter	0	1	0	0.794954		PF01624.20	MutS_domain_I	1	0	0	1	0	0.571886		PF02617.17	ATP-dependent_Clp_protease_adaptor_protein_ClpS	1	1	0	1
PF03946.14	Ribosomal_protein_L11,_N-terminal_domain	1	1	1	0.582619		PF03775.16	Septum_formation_inhibitor_MinC,_C-terminal_domain	0	0	1	0.792232		PF03143.17	Elongation_factor_Tu_C-terminal_domain	1	2	1	0.60624		PF03460.17	Nitrite/Sulfite_reductase_ferredoxin-like_half_domain	1	1	2	0.600802		PF03865.13	Haemolysin_secretion/activation_protein_ShlB/FhaC/HecB	0	0	1	0.794954		PF01638.17	HxlR-like_helix-turn-helix	1	0	0	0	1	0.571886		PF02670.16	1-deoxy-D-xylulose_5-phosphate_reductoisomerase	1	1	0	1
PF03947.18	Ribosomal_Proteins_L2,_C-terminal_domain	1	1	1	0.582619		PF03783.14	Curli_production_assembly/transport_component_CsgG	0	1	0	0.792232		PF03331.13	UDP-3-O-acyl_N-acetylglycosamine_deacetylase	1	2	1	0.60624		PF03480.13	Bacterial_extracellular_solute-binding_protein,_family_7	1	2	1	0.600802		PF03872.13	Anti_sigma-E_protein_RseA,_N-terminal_domain	0	1	0	0.794954		PF01694.22	Rhomboid_family	1	1	0	0	0	0.571886		PF02673.18	Bacitracin_resistance_protein_BacA	1	1	1	1
PF03949.15	Malic_enzyme,_NAD_binding_domain	1	1	1	0.582619		PF03799.15	Cell_division_protein_FtsQ	0	1	0	0.792232		PF03350.16	Uncharacterized_protein_family,_UPF0114	1	2	1	0.60624		PF03572.18	Peptidase_family_S41	1	2	1	0.600802		PF03881.14	Fructosamine_kinase	0	1	0	0.794954		PF01875.17	Memo-like_protein	1	1	0	0	0	0.571886		PF02699.15	Preprotein_translocase_subunit	1	1	1	0
PF03950.18	tRNA_synthetases_class_I_(E_and_Q),_anti-codon_binding_domain	1	1	1	0.582619		PF03808.13	Glycosyl_transferase_WecB/TagA/CpsF_family	0	1	0	0.792232		PF03372.23	Endonuclease/Exonuclease/phosphatase_family	1	2	1	0.60624		PF03740.13	Pyridoxal_phosphate_biosynthesis_protein_PdxJ	1	2	1	0.600802		PF03884.14	DNA_gyrase_inhibitor_YacG	0	1	0	0.794954		PF01910.17	Thiamine-binding_protein	1	0	1	0	0	0.571886		PF02866.18	lactate/malate_dehydrogenase,_alpha/beta_C-terminal_domain	1	1	1	1
[truncated: 1,625 more rows]
[truncated: 18 more columns]

## Sheet: Supplementary_Table_S4
Supplementary Table S4.
List of expanded genes in ALBOsym1.				List of orphan genes in ALBOsym1.			List of lost genes in ALBOsym1.																			List of coontracted genes in ALBOsym2.
[truncated: 469 more rows]

## Sheet: Supplementary_Table_S5
List of expanded genes in ALBOsym2.				List of orphan genes in ALBOsym2.				List of contracted genes in ALBOsym2.				List of lost genes in ALBOsym2.				List of expanded genes in ALBOsym3.				List of orphan genes in ALBOsym3.				List of contracted genes in ALBOsym3.				List of lost genes in ALBOsym3.				List of expanded genes in ALBOep.				List of orphan genes in ALBOep.			List of contracted genes in ALBOep.				List of lost genes in ALBOep.
[truncated: 399 more rows]
